# Supplementary material for: Development of bitopic nanobody-ligand conjugates targeting G protein-coupled receptors and exhibiting logic-gated signaling
Source: PLoS Biol. 2025 Nov 20;23(11):e3003424. doi: 10.1371/journal.pbio.3003424 (PMC12633870; doi:10.1371/journal.pbio.3003424)
Supplement: S1 Data — (XLSX) [file pbio.3003424.s002.xlsx]

## Sheet: Figure 2
Fig. 2A															Fig. 2B	(technical replicates)
	log[M]	CGS-6E		CGS		CGS-Nb6E		CGS-NbGFP		CGS-NbALFA					t(m)	CGS-6E 1 uM		CGS 100 nM		CGS-Nb6E 100 nM		CGS-NbGFP 100 nM		CGS-NbALFA 100 nM
		Mean	SD	Mean	SD	Mean	SD	Mean	SD	Mean	SD				0	36	30	196	185	20	137	99	93	27	238
	-4.5			2105	28.2843										2	49	39	522	403	29	126	130	104	25	233
	-5			2291	540.23										4	47	58	1138	742	39	127	139	111	41	267
	-5.5	82	24.4508	2404.5	75.6604										6	52	79	1794	1322	27	119	139	119	31	206
	-6	108	10.4056	1463.5	24.7487										8	73	96	2317	2111	32	129	156	102	26	215
	-6.5	86	9.89949	477.5	27.5772	73	55.1543	266.5	211.425	180	90.5097				10	107	169	2497	2029	30	124	132	105	42	212
	-7	48	4.24264	115.5	2.12132	76.5	78.4888	133	12.7279	111	111.723				12	140	183	2673	2509	21	132	142	124	32	190
	-7.5	40.5	2.12132	45	21.2132	94.5	62.9325	75	7.07107	80	76.3675				14	242	436	2546	2648	207	115	164	122	194	122
	-8	28.5	2.12132	21.5	4.94975	122.5	120.915	115	24.0416	114.5	16.2635				16	151	296	3110	2282	148	90	117	125	157	81
	-8.5	26	4.24264			90.5	70.0036	92.5	0.707107	161	36.7696				18	132	199	2751	2070	110	94	112	94	119	83
	-9	13	2.82843			54.5	50.2046	46.5	23.3345	75	2.82843				20	89	180	2511	1920	102	68	77	83	134	70
	-9.5					26.5	19.0919	59	15.5564	69.5	4.94975				22	79	159	2326	1757	97	51	58	69	100	66
	-10					28	26.8701	21	7.07107	49	9.89949				24	88	147	2156	1752	103	54	56	50	74	61
															26	82	158	2146	1750	110	52	58	56	100	55
															28	94	158	2078	1622	120	56	46	69	102	59
															30	86	157	2114	1641	93	53	40	50	80	55
															32	83	155	2035	1640	102	51	57	58	93	65
															34	66	181	2037	1658	99	61	50	53	104	59
															36	87	156	1916	1610	122	40	52	45	74	66
															38	95	155	1904	1616	115	53	55	50	88	60
															40	94	166	1923	1584	113	62	55	67	106	60
															42	66	161	1912	1585	108	48	48	62	98	68
															44	87	148	1820	1591	88	45	60	60	90	54
Fig. 2C															Fig. 2D
															t(m)	CGS 1 uM		CGS-Nb6E 10 nM		CGS-NbALFA 10 nM		CGS-NbGFP 100 nM
	log[M]	CGS21680		CGS-Nb6E		CGS-NbALFA		CGS-NbGFP							0	1378	1773	1056	641	1088	976	35	53
		Mean	SD	Mean	SD	Mean	SD	Mean	SD						2	2877	3406	2222	1456	2801	2633	32	61
	-6	16612	210.718												4	4101	5063	3477	2276	4202	4388	31	67
	-6.5	10741	933.381												6	5453	6348	4619	3094	5720	5823	41	50
	-7	3181	156.978	16645.5	159.099	13796.5	381.131	263	65.0538						8	6445	7510	5564	4115	6937	6833	34	66
	-7.5	759	66.468	10631.5	410.829	13796.5	696.5	85	26.8701						10	7316	8480	6472	5026	7949	7589	39	49
	-8	214	5.65685	6577.5	704.986	8366	151.321	42	12.7279						12	8081	9401	7076	6079	8473	8259	33	51
	-8.5	73	1.41421	2826	598.212	3262	637.81	38	12.7279						14	12628	13171	12425	11802	13406	13189	104	133
	-9	30.5	3.53553	681.5	12.0208	1031.5	184.555	49	26.8701						16	13868	14129	15112	13988	15236	14728	92	113
	-9.5	29	7.07107	219	25.4558	415	94.7523	56	38.1838						18	13735	13895	17148	15752	16629	15643	93	114
	-10			99	14.1421	213.5	12.0208	73	83.4386						20	12950	12991	19335	17417	17372	16430	117	120
	-10.5			54	4.24264	97	2.82843	136.5	150.614						22	11707	11510	20757	18678	18063	17215	111	129
															24	10212	10022	22099	19627	18773	17396	138	156
															26	8772	8652	23092	20383	18909	17534	117	134
															28	7680	7512	24296	21212	19126	17622	131	134
															30	6727	6559	24637	21567	19161	17813	133	158
															32	5987	5777	25350	22133	19057	17554	141	145
															34	5433	5119	25742	21968	19140	17439	148	160
															36	4898	4750	26270	22609	19264	17777	170	156
															38	4534	4296	26300	22641	19037	17342	143	154
															40	4332	4087	26475	22439	19067	16927	152	148
															42	4082	3790	26449	22563	18963	16886	121	178
															44	3976	3855	26590	22136	18779	16665	149	161
Fig. 2E															Fig. 2F
															t(m)	CGS 1 uM		CGS-6E 10 nM		CGS-NbALFA 10 nM		CGS-NbGFP 100 nM		CGS-Nb6E 100 nM
										CGS-Nb6E					0	936	1109	655	732	790	903	55	41	42	38
	log[M]	CGS		CGS-6E		CGS-NbALFA		CGS-NbGFP							2	2245	2552	1817	1777	2149	2334	62	58	52	48
		Mean	SD	Mean	SD	Mean	SD	Mean	SD	Mean	SD				4	3562	3851	3076	2860	3676	3686	74	71	53	43
	-6	7050	1097.43												6	4598	4887	4308	3949	4896	4787	108	54	61	49
	-6.5	7899	337.997							62	9.89949				8	5494	5711	5512	4934	5986	5658	98	78	63	56
	-7	6864.5	34.6482	7190.5	638.517	6495.5	317.491	146	28.2843	61	4.24264				10	6216	6344	6544	5762	6665	6389	107	82	59	57
	-7.5	3528	223.446	7475.5	376.888	7483	91.9239	99	21.2132	64	12.7279				12	6840	6889	7300	6412	7063	6860	112	87	73	55
	-8	829.5	23.3345	6856	627.911	6961.5	143.543	99.5	17.6777	52	7.07107				14	9173	9208	10581	9449	10143	9423	793	449	378	296
	-8.5	214	62.2254	5478	408.708	5480.5	126.572	90.5	31.8198	74	8.48528				16	9386	9083	11246	9833	10167	9973	596	300	286	218
	-9	90	14.1421	3719.5	215.668	3589	182.434	99	18.3848	45	11.3137				18	8896	8750	11114	10102	10489	9944	423	276	222	174
	-9.5	38	5.65685	1508	193.747	1904.5	64.3467	73	16.9706	36.5	2.12132				20	8320	8244	11059	10062	10542	9956	399	223	178	177
	-10			526.5	77.0746	739	189.505	64	14.1421	29.5	0.707107				22	7531	7584	10932	9996	10297	9942	345	243	195	161
	-10.5			115	24.0416	145.5	34.6482	27	4.24264						24	6962	6586	10853	9580	10461	9887	342	244	224	184
															26	5945	5878	10491	9667	10231	10026	345	251	202	175
															28	5543	5178	10246	9441	10006	9963	378	287	239	203
															30	4919	4540	10179	9226	10115	9830	376	305	269	221
															32	4485	4147	9939	9119	9965	9718	392	308	265	230
															34	4115	3831	9758	9141	9835	9879	428	336	277	230
															36	3882	3554	9690	8858	9866	9659	397	361	324	246
															38	3699	3267	9233	8599	9750	9593	421	353	308	258
															40	3479	3224	9237	8478	9650	9672	408	378	283	297
															42	3393	3176	8963	8363	9637	9368	459	380	347	305
															44	3361	3100	8903	8286	9662	9627	511	396	373	288

## Sheet: Figure 3
Fig. 3B
		(technical replicates)														(technical replicates)
	t(m)	CGS 1 uM + 6E		CGS-Nb6E 10 nM + 6E		CGS 1 uM		CGS-Nb6E 10 nM							t(m)	CGS 1 uM + 6E		CGS-NbALFA 10 nM + 6E		CGS 1 uM		CGS-NbALFA 10 nM
	0	124	53	67	110	67	102	42	110						0	124	53	71	78	67	102	135	200
	2	673	212	152	287	153	203	152	287						2	673	212	597	666	153	203	604	560
	4	1208	399	534	661	381	383	407	661						4	1208	399	1321	1354	381	383	1086	918
	6	1775	595	798	1024	750	583	822	1181						6	1775	595	1884	1892	750	583	1466	1177
	8	2097	961	1306	1435	976	861	1306	1549						8	2097	961	2275	2229	976	861	1645	1323
	10	2227	1202	1832	1868	1268	1043	1672	1868						10	2227	1202	2382	2282	1268	1043	1786	1433
	12	2359	1460	1854	2095	1403	1252	1898	2082						12	2359	1460	2641	2394	1403	1252	1712	1405
	14	3385	2702	163	184	2870	2663	4028	4504						14	3385	2702	4648	4157	2870	2663	3820	3243
	16	3433	2820	198	213	2951	2704	4529	4861						16	3433	2820	5321	4728	2951	2704	4296	3596
	18	3118	2542	180	211	2759	2496	4930	5140						18	3118	2542	5473	5107	2759	2496	4318	3742
	20	2487	2144	177	200	2286	2085	5161	5360						20	2487	2144	5594	4974	2286	2085	4426	3876
	22	1981	1761	164	185	1911	1731	5278	5309						22	1981	1761	5561	4632	1911	1731	4385	3828
	24	1526	1351	158	189	1475	1366	5280	5373						24	1526	1351	5538	4889	1475	1366	4337	3750
	26	1215	1101	193	214	1114	1082	5467	5177						26	1215	1101	5289	4625	1114	1082	4288	3654
	28	937	910	169	196	949	881	5307	5209						28	937	910	5202	4536	949	881	4367	3663
	30	834	782	166	212	781	745	5219	5259						30	834	782	5119	4367	781	745	4158	3580
	32	707	618	151	212	687	678	5239	4957						32	707	618	5082	4211	687	678	4033	3652
	34	650	574	151	186	610	605	5163	4894						34	650	574	4893	4099	610	605	3893	3501
	36	607	469	139	211	554	516	5034	4870						36	607	469	4798	3971	554	516	3825	3449
	38	512	524	132	181	524	504	4908	4669						38	512	524	4430	3803	524	504	3840	3437
	40	471	413	125	164	507	477	4806	4542						40	471	413	4392	3736	507	477	3641	3315
	42	432	414	145	165	474	454	4620	4448						42	432	414	4343	3627	474	454	3572	3093
	44	458	400	144	165	439	443	4251	4162						44	458	400	4279	3455	439	443	3483	3068
		(technical replicates)
Fig. 3C																(technical replicates)
	t(m)	CGS 1 uM		CGS-Nb6E 10 nM		CGS 1 uM + XAC		CGS-Nb6E 10 nM + XAC							t(m)	CGS 1 uM		CGS-NbALFA 10 nM		CGS 1 uM + XAC		CGS-NbALFA 10 nM + XAC
	0	2276	2175	982	1038	4047	2641	2477	2072						0	2276	2175	1120	1547	4047	2641	2337	2660
	2	7795	6930	4945	4573	9704	7707	6864	5684						2	7795	6930	6561	7355	9704	7707	7160	8412
	4	13262	11361	9007	7994	14736	11908	11328	9159						4	13262	11361	12201	13466	14736	11908	11756	13635
	6	17989	14843	12397	11103	18533	15282	14710	11747						6	17989	14843	16715	17864	18533	15282	15075	18023
	8	21496	17136	14970	13119	20934	17496	17135	13754						8	21496	17136	19716	20807	20934	17496	17203	21152
	10	23497	18875	16523	14532	22414	18909	18731	15087						10	23497	18875	21421	22947	22414	18909	18679	23120
	12	25121	19767	17642	15240	22531	19106	19524	15647						12	25121	19767	22564	23875	22531	19106	19328	23827
	14	31361	27552	25612	23199	27473	24469	26734	22940						14	31361	27552	31218	32892	27473	24469	25954	31464
	16	32336	30065	29998	27877	26645	24122	28487	23662						16	32336	30065	34709	36717	26645	24122	25651	31460
	18	31890	30663	33121	31134	24022	22422	28228	23951						18	31890	30663	36863	39314	24022	22422	24766	30091
	20	29355	30149	35547	33126	20430	18989	27815	23290						20	29355	30149	38596	40953	20430	18989	22297	27056
	22	26367	28353	37761	35042	16185	15497	26490	21974						22	26367	28353	39977	41494	16185	15497	19227	23366
	24	23145	25524	39243	37273	12317	11721	24704	20818						24	23145	25524	40973	42864	12317	11721	16602	20255
	26	19845	22193	40723	38508	9119	9024	22762	19668						26	19845	22193	40945	43166	9119	9024	14127	17355
	28	16896	19053	42392	40058	6975	6898	21176	18379						28	16896	19053	41448	43251	6975	6898	12402	15205
	30	14547	16490	43107	41357	5182	5267	19361	16721						30	14547	16490	42110	43552	5182	5267	11064	13277
	32	12415	14168	44164	42057	3915	3992	17544	15708						32	12415	14168	41828	43855	3915	3992	9949	12050
	34	10986	12155	44960	42468	3183	2956	16200	14801						34	10986	12155	41795	43336	3183	2956	9097	11205
	36	9620	10667	44865	43244	2533	2504	15143	13661						36	9620	10667	42405	43543	2533	2504	8604	10262
	38	8313	9638	45713	43574	1907	1915	13769	12647						38	8313	9638	41904	43248	1907	1915	8212	9640
	40	7595	8544	45830	43726	1598	1697	13070	11784						40	7595	8544	41849	43319	1598	1697	7894	9278
	42	7113	7798	45976	43546	1362	1388	12122	11311						42	7113	7798	42125	42585	1362	1388	7623	8964
	44	6423	7068	46016	43499	1195	1134	11379	10725						44	6423	7068	41913	42645	1195	1134	7703	8822

## Sheet: Figure 4
Fig. 4A													Fig. 4B
	log[M]	CGS		NbPTHR1-CGS		PTH1-34								log[M]	CGS		NbPTHR1-CGS		PTH1-34
		Mean	SD	Mean	SD	Mean	SD								Mean	SD	Mean	SD	Mean	SD
	-5													-5
	-5.5													-5.5
	-6	4.5	0.707107											-6	449.5	17.6777
	-6.5	8	4.24264	22.5	3.53553									-6.5	569	78.6001	68.5	7.77818
	-7	7	0	13	2.82843	433.5	85.5599							-7	538	111.723	64	4.24264	42.5	14.8492
	-7.5	6	1.41421	10.5	2.12132	422.5	38.8909							-7.5	485.5	140.118	72.5	12.0208	53.5	12.0208
	-8	5	1.41421	9	0	486.5	78.4888							-8	190	12.7279	56	22.6274	97.5	0.707107
	-8.5	4.5	0.707107	9	2.82843	400	12.7279							-8.5	217.5	66.1701	50.5	4.94975	40	1.41421
	-9	5.5	2.12132	7	0	255.5	30.4056							-9	84.5	27.5772	46.5	4.94975	64.5	54.4472
	-9.5			6	2.82843	198.5	38.8909							-9.5			41.5	4.94975	71	9.89949
	-10					155	57.9828							-10					71	43.8406
Fig. 4C													Fig. 4D
	log[M]	CGS		NbPTHR1-CGS		PTH1-34								log[M]	CGS		NbPTHR1-CGS		PTH1-34
		Mean	SD	Mean	SD	Mean	SD								Mean	SD	Mean	SD	Mean	SD
	-5													-5
	-5.5													-5.5
	-6	693	230.517											-6	116.5	9.19239
	-6.5	1090.5	89.8026	382.5	24.7487									-6.5	119.5	27.5772	116.5	10.6066
	-7	534.5	167.584	412.5	78.4888	389.5	50.2046							-7	94.5	6.36396	105	9.89949	198	32.5269
	-7.5	354.5	116.673	346.5	17.6777	519	29.6985							-7.5	67	21.2132	91	2.82843	205.5	78.4888
	-8	235.5	98.2878	236.5	3.53553	471.5	13.435							-8	44.5	0.707107	88.5	31.8198	133.5	30.4056
	-8.5	71	15.5564	187.5	53.033	372.5	34.6482							-8.5	22.5	3.53553	70	24.0416	59	2.82843
	-9	70	9.89949	71.5	2.12132	193	2.82843							-9	26	12.7279	51.5	19.0919	40	7.07107
	-9.5			55.5	0.707107	127	7.07107							-9.5			29.5	7.77818	24	15.5564
	-10					117.5	13.435							-10					24	5.65685
Fig. 4E													Fig. 4F
	log[M]	CGS		NbPTHR1-CGS		PTH1-34								log[M]	CGS		NbPTHR1-CGS		PTH1-34
		Mean	SD	Mean	SD	Mean	SD								Mean	SD	Mean	SD	Mean	SD
	-5													-5
	-5.5													-5.5
	-6	439.5	33.234											-6	141.5	10.6066
	-6.5	459	42.4264	338.5	2.12132									-6.5	148.5	3.53553	100.5	23.3345
	-7	457	1.41421	308	1.41421	275	15.5564							-7	142	4.24264	114	24.0416	153	62.2254
	-7.5	327.5	28.9914	329.5	21.9203	271	62.2254							-7.5	107.5	14.8492	111.5	23.3345	129	8.48528
	-8	263	2.82843	263.5	28.9914	112.5	4.94975							-8	86	12.7279	99	28.2843	35.5	0.707107
	-8.5	148	16.9706	193	2.82843	75.5	10.6066							-8.5	56.5	3.53553	69	11.3137	25	5.65685
	-9	85	7.07107	139	16.9706	58.5	2.12132							-9	32	2.82843	56	8.48528	32.5	24.7487
	-9.5			111	21.2132	53	9.89949							-9.5			44	8.48528	14.5	6.36396
	-10					62	5.65685							-10					12	1.41421
																			51.5	17.6777
Fig. 4G
	log[M]	CGS		NbPTHR1-CGS		PTH1-34
		Mean	SD	Mean	SD	Mean	SD
	-5
	-5.5
	-6	533	33.9411
	-6.5	577.5	108.187	283.5	2.12132
	-7	564.5	72.832	267	4.24264	209	0
	-7.5	470	25.4558	284.5	10.6066	271.5	9.19239
	-8	268	5.65685	245.5	36.0624	151	9.89949
	-8.5	200.5	33.234	152	15.5564	124	26.8701
	-9	105	11.3137	121	9.89949	86.5	36.0624
	-9.5			89.5	2.12132	162	124.451
	-10					69	5.65685
Fig. 4H		PTH1-34				NbPTHR1-CGS					CGS
	PTHR1 (0.5 ug), A2AR (0 ug)	100	100	100		4.58515	7.28882		6.17		3.63901	1.42729		4.7
	PTHR1 (0 ug), A2AR (0.5 ug)	7.71629	9.46548	16.85		20.1871	15.2561		26.06		100	100	100	100
	PTHR1 (0.1 ug), A2AR (1.0 ug)	30.0648	39.212	69.1014		40.2755	53.1895	18.6512	89.11		100	100	100	100
	PTHR1 (1.0 ug), A2AR (0.1 ug)	100	100	100.763		68.2432	100	55.9806	43.0433		100	100	100	100
	PTHR1 (0.5 ug), A2AR (1.0 ug)	54.1584	62.5711	73.8003		68.1188	77.0193	49.5311	100.086		100	100	100	100
	PTHR1 (1.0 ug), A2AR (0.5 ug)	59.3786	100	48.3837		66.8585	71.0247	69.6328	64.5469		100	100	100	100
	PTHR1 (0.5 ug), A2AR (0.5 ug)	100	56.2049	48.7007		88.7663	55.1948	43.6445	72.0387		100	100	100	100

## Sheet: Figure 5
Fig. 5B	GLP1R-6E														Fig. 5D: MOR-6E Gi2 TRUPATH																												Fig. 5D: MOR-6E-PTHR1_ Gi2 TRUPATH
	log[M]	CGS-Nb6E		CGS		GLP-1		CGS-Nbneg					(technical replicates)																		(technical replicates)											(technical replicates)
		Mean	SD	Mean	SD	Mean	SD	Mean	SD			DynA8	Concentrations																	log[M]	DynA8		DAMGO		DynA8-PTHR1		DynA8-Nbneg				DynA8	Concentrations
	-6			24	4.24264							Time (min)	-5		-6		-7		-8		-9		-10		-11		-12				Mean	SD	Mean	SD	Mean	SD	Mean	SD			Time (min)	-5		-6		-7		-8
	-6.5	16	0	23.5	17.6777			8.5	7.07107			0	0.0519548	0.0582729	0.0630457	0.0574934	0.065819	0.0647694	0.069137	0.0712161	0.0745896	0.0777201	0.0692426	0.0731029	0.0738635	0.0781524	0.0751792	0.0766748		-5	1.358	0.04073	1.33	0.03743							0	0.0486903	0.051295	0.0490327	0.0578894	0.0532407	0.0621667	0.0614467	0.0616907
	-7	8	2.82843	22.5	16.2635	4763	1245.92	9	0.707107			5	0.0394889	0.0417589	0.0415356	0.0429163	0.0468516	0.0479995	0.0534086	0.0591876	0.06123	0.0671125	0.0638313	0.0689944	0.0627319	0.0728451	0.0585851	0.0702212		-6	1.39	0.04386	1.339	0.03574	1.458	0.04356	1.425	0.05569			5	0.0478674	0.0480339	0.0480882	0.0490629	0.0502472	0.0537999	0.0602678	0.0613008
	-7.5	8	5.65685	14	5.65685	4086	735.391	4.5	7.07107			10	0.0358496	0.0387683	0.0376186	0.0384155	0.0412553	0.0428601	0.0483426	0.0531948	0.0561131	0.0616574	0.0595485	0.063479	0.0592222	0.0648468	0.0571698	0.059363		-7	1.522	0.02524	1.388	0.03147	1.957	0.02837	1.892	0.09366			10	0.0470016	0.0465666	0.0491012	0.0473105	0.0490542	0.0511284	0.0584668	0.0598368
	-8	8	0	10.5	4.94975	3839	33.9411	3.5	4.24264			15	0.0367904	0.0370872	0.0368079	0.0386997	0.0387023	0.0404028	0.0477544	0.0527443	0.0566595	0.0614151	0.0590363	0.0619451	0.0591721	0.0624819	0.0540694	0.0585802		-8	1.882	0.08479	1.655	0.02239	2.253	0.04329	2.252	0.04633			15	0.0457572	0.0452807	0.047912	0.0465377	0.0500458	0.0515066	0.0574961	0.0586313
	-8.5	7.5	2.12132	6.5	2.12132	707.5	51.6188	8.5	1.41421			20	0.035482	0.0364837	0.034339	0.0366933	0.0396913	0.040182	0.0480479	0.0520648	0.0564224	0.0624202	0.060861	0.0611457	0.0599417	0.0654941	0.0588442	0.0599645		-9	2.192	0.09044	2.03	0.03966	2.37	0.04933	2.328	0.03656			20	0.0460281	0.0460552	0.0475871	0.0465541	0.0489047	0.0496723	0.0594373	0.058581
	-9	9.5	3.53553	6	0	450.5	101.116	4	1.41421			25	0.0366232	0.036853	0.0389879	0.0376524	0.0409148	0.0409254	0.0522324	0.0501491	0.0619018	0.0617204	0.0597835	0.0641675	0.0642235	0.064048	0.0594827	0.0640004		-10	2.232	0.07268	2.252	0.06013	2.39	0.08182	2.304	0.04848			25	0.0468929	0.0463931	0.0470222	0.0451864	0.0507822	0.0519207	0.0609738	0.0600297
	-9.5	3.5	2.12132	5.5	2.12132	109.5	7.77818	4	1.41421			30	0.0375728	0.036276	0.0377183	0.0365683	0.0408456	0.0420035	0.0557919	0.0551063	0.0626996	0.0636359	0.0658705	0.0664286	0.0652731	0.0684301	0.063359	0.0677365		-11	2.283	0.1105	2.15	0.044	2.355	0.0358	2.364	0.03705			30	0.045531	0.0470028	0.0470067	0.0469814	0.0517241	0.0523825	0.0604817	0.0598606
	-10	3.5	0.707107			70	2.82843	4.5	2.12132			35	0.0395675	0.0388777	0.0370671	0.038506	0.0405119	0.041514	0.0540188	0.0550912	0.0682553	0.0668236	0.0651655	0.0679598	0.0672492	0.0696258	0.0673054	0.0666095		-12	2.186	0.1041	2.168	0.04295	2.333	0.03835	2.299	0.0525			35	0.0483796	0.0450532	0.0480563	0.0481097	0.0507876	0.0518493	0.0631537	0.061648
	-10.5					16.5	6.36396																							-13					2.256	0.03957	2.226	0.04101
													(technical replicates)																													(technical replicates)
												DAMGO	Concentrations																												DAMGO	Concentrations
												Time (min)	-5		-6		-7		-8		-9		-10		-11		-12														Time (min)	-5		-6		-7		-8
	GLP1R-6E + A2AR											0	0.0509173	0.0458802	0.0518562	0.0466073	0.0578936	0.0533312	0.0666042	0.0659939	0.0691961	0.0675324	0.0722379	0.0719297	0.070653	0.0709129	0.0734424	0.0718568													0	0.0519359	0.0515193	0.0502191	0.0522655	0.0516759	0.0563425	0.0558346	0.0593792
	log[M]	CGS-Nb6E		CGS		GLP-1		CGS-Nbneg				5	0.0410682	0.0385861	0.0410519	0.0396309	0.0424244	0.0422086	0.0518618	0.051608	0.0607308	0.0617246	0.0664847	0.0660548	0.0616289	0.0599172	0.0613158	0.0604191													5	0.0465343	0.0462845	0.0469393	0.0458499	0.0483159	0.0486556	0.0538193	0.0546131
		Mean	SD	Mean	SD	Mean	SD	Mean	SD			10	0.0365015	0.035117	0.0383705	0.0366941	0.0378127	0.0392645	0.046101	0.0455938	0.0570017	0.0543557	0.0630445	0.0609027	0.0578347	0.0586815	0.058216	0.057372													10	0.0463913	0.0460244	0.0469387	0.0455152	0.0472851	0.0475012	0.0523056	0.0532393
	-4.5											15	0.0370388	0.0363149	0.0357566	0.034758	0.0378296	0.0389975	0.0450603	0.0437519	0.0555933	0.0551399	0.0621546	0.0591934	0.0574944	0.0573238	0.0593816	0.0595228													15	0.0461986	0.0448684	0.045886	0.0459303	0.0466368	0.0463365	0.0525412	0.0525949
	-5			455.5	57.2756							20	0.0363186	0.0357317	0.036303	0.0376267	0.0364917	0.0378962	0.0439615	0.0452692	0.054632	0.0550435	0.064228	0.0608632	0.0568287	0.0616356	0.0586225	0.0604442													20	0.0448331	0.0455422	0.0466749	0.0458187	0.0471148	0.046363	0.0515885	0.0512726
	-5.5			391.5	26.1629							25	0.037697	0.0377788	0.0362619	0.0357603	0.0347107	0.0360837	0.0433919	0.0447213	0.0585404	0.0543866	0.0645849	0.0615431	0.0600654	0.0624414	0.0609901	0.0631622													25	0.0473609	0.0447278	0.0457657	0.0448146	0.0470917	0.0469302	0.050756	0.0524672
	-6			361.5	9.19239							30	0.0383446	0.0363552	0.0374294	0.0380449	0.0387372	0.0386268	0.0451194	0.0454188	0.0565392	0.0581666	0.0666632	0.0633593	0.0652595	0.0640703	0.0617177	0.0644677													30	0.0458183	0.0443825	0.0475975	0.0458293	0.0463766	0.0470631	0.0523434	0.0530204
	-6.5	440.5	2.12132	383	8.48528			104.5	15.5564			35	0.0377672	0.0361289	0.037841	0.0397368	0.0374585	0.0392508	0.0450343	0.0429913	0.0619545	0.0617585	0.0713952	0.0681737	0.0672157	0.0647903	0.0659934	0.0714526													35	0.047407	0.0452322	0.0479954	0.0451899	0.047308	0.0470459	0.0544904	0.0539896
	-7	377.5	12.0208	289.5	30.4056	699.5	44.5477	65.5	0
	-7.5	335	43.8406	175.5	38.8909	756.5	28.9914	62	50.9117				(technical replicates)																													(technical replicates)
	-8	232	84.8528	103.5	0.707107	570	24.0416	44.5	12.7279			DynA8-PTHR1	Concentrations																												DynA8-PTHR1	Concentrations
	-8.5	128.5	26.1629	61.5	6.36396	435.5	6.36396	42	32.5269			Time (min)	-6		-7		-8		-9		-10		-11		-12		-13														Time (min)	-6		-7		-8		-9
	-9	82.5	13.435			374.5	14.8492	34.5	11.3137			0	0.0454517	0.0417416	0.0660062	0.0666896	0.0714364	0.0757437	0.0729362	0.0722753	0.0762317	0.0733425	0.0758095	0.0724233	0.0755136	0.0723985	0.0763558	0.0726641													0	0.0481048	0.0484635	0.0535558	0.0598712	0.0595114	0.0599889	0.0614421	0.061929
	-9.5	64.5	4.94975			277.5	50.2046	43.5	4.94975			5	0.040612	0.0400338	0.0609499	0.058864	0.0655761	0.0658742	0.0679162	0.0681938	0.0671506	0.0709175	0.0684932	0.0674923	0.0683223	0.0673464	0.0648015	0.0636727													5	0.0485337	0.0494608	0.0490435	0.053602	0.0568802	0.0566726	0.0598179	0.0609322
	-10	58	4.24264			177.5	4.94975	36.5	2.12132			10	0.0411578	0.039682	0.0533629	0.0523151	0.0624657	0.0599593	0.0664105	0.0652445	0.0686484	0.0639067	0.0666157	0.0652061	0.0636767	0.0644993	0.0620382	0.0608021													10	0.0480397	0.0473118	0.0482442	0.0495942	0.0536859	0.0533497	0.0587227	0.0592439
	-10.5					59	33.9411					15	0.0423462	0.0399428	0.0516611	0.051007	0.0613915	0.0617702	0.06677	0.0624391	0.0676784	0.0640135	0.0644382	0.0633829	0.0626457	0.0627831	0.0623815	0.0599029													15	0.0478923	0.0451925	0.0474073	0.0486799	0.0524398	0.0511211	0.0557419	0.0582604
												20	0.0427579	0.040134	0.0551752	0.0536981	0.0615454	0.0613143	0.067354	0.0662574	0.0676526	0.0664325	0.0651591	0.0650759	0.0635174	0.0633171	0.0633046	0.0616186													20	0.048096	0.0451107	0.0470465	0.0468386	0.051178	0.0494459	0.0555755	0.0555019
												25	0.0429332	0.0406485	0.0545389	0.05264	0.0638244	0.0637921	0.0708328	0.0658414	0.0687603	0.0646393	0.0668368	0.068756	0.0684571	0.0655997	0.0613971	0.0632067													25	0.047772	0.0451943	0.0475992	0.0480494	0.051425	0.0479627	0.0572494	0.0570618
												30	0.0430808	0.0432111	0.0563881	0.0568024	0.0683714	0.0633036	0.0681866	0.0676178	0.0707198	0.0684846	0.0692744	0.0664524	0.0712557	0.0673473	0.0666035	0.0671037													30	0.0471012	0.0468352	0.050165	0.0484174	0.0507715	0.051457	0.0567034	0.0564872
												35	0.0441459	0.0422086	0.0590015	0.0587967	0.0699863	0.0668291	0.0712353	0.073618	0.0739971	0.0701073	0.0703926	0.0706771	0.0701393	0.0709132	0.0704881	0.0715018													35	0.04718	0.0468709	0.0481808	0.0484672	0.0533362	0.0502697	0.0586993	0.0566158
																																										(technical replicates)
												DynA8-Nbneg	Concentrations																												DynA8-Nbneg	Concentrations
												Time (min)	-6		-7		-8		-9		-10		-11		-12		-13														Time (min)	-6		-7		-8		-9
												0	0.0445996	0.0429861	0.0683527	0.0653166	0.0733863	0.0731808	0.0769458	0.0771332	0.0740658	0.0769767	0.0751793	0.0777094	0.0736116	0.0757822	0.0726263	0.0752125													0	0.049801	0.0479645	0.0635607	0.0628992	0.0634994	0.0654287	0.0645074	0.0668772
												5	0.0419869	0.0397032	0.0600752	0.0537452	0.0645099	0.0669202	0.0669319	0.0671836	0.0672206	0.0679285	0.0668749	0.067373	0.0639577	0.0657537	0.0610764	0.0609653													5	0.0512006	0.0496846	0.0608033	0.0602194	0.0632427	0.0624834	0.0629699	0.0643951
												10	0.0419302	0.0381606	0.0543907	0.0510159	0.0618994	0.0593767	0.0633981	0.059923	0.0631566	0.063327	0.0631565	0.0650361	0.0608794	0.0620101	0.0584024	0.0589628													10	0.0525218	0.0486805	0.0603099	0.0584691	0.0623941	0.0616136	0.063327	0.065277
												15	0.04009	0.0379615	0.0517271	0.0469125	0.0625434	0.0590206	0.0644172	0.0623427	0.0613808	0.0610393	0.0632846	0.063623	0.0642598	0.0632554	0.0599819	0.059692													15	0.051228	0.050276	0.0600011	0.0571644	0.0620752	0.0624545	0.0633742	0.0640974
												20	0.0397551	0.0375235	0.0520479	0.0503266	0.061495	0.0620919	0.0647619	0.0621316	0.0628874	0.0654199	0.0655843	0.0663529	0.0631973	0.0616229	0.0615041	0.0654608													20	0.0510889	0.0492623	0.0606582	0.0569146	0.0628019	0.0627614	0.0628688	0.0647987
												25	0.0420228	0.0407255	0.0543729	0.0517702	0.0663787	0.06397	0.0660008	0.0669258	0.0634457	0.0673698	0.0678969	0.0705165	0.0657487	0.0684459	0.0638259	0.0624176													25	0.0513082	0.0497208	0.0583861	0.056439	0.0629767	0.0632728	0.0630169	0.0684139
												30	0.0430568	0.0408189	0.0558499	0.0531327	0.0663044	0.065002	0.0706809	0.0697958	0.0650317	0.0695059	0.0709717	0.0690597	0.0654114	0.0704626	0.0669698	0.0654542													30	0.0499612	0.04969	0.0606375	0.0600182	0.063371	0.0661107	0.0643668	0.0689206
												35	0.0435519	0.0415599	0.0579391	0.0511097	0.0677493	0.0682257	0.0698072	0.0697999	0.0684342	0.068642	0.0683206	0.0707165	0.0694048	0.0704238	0.0743933	0.0694685													35	0.0523816	0.0501881	0.0603553	0.0603641	0.0658971	0.0668801	0.0667004	0.0685857
[truncated: 69 more columns]
