# Supplementary material for: Development of bitopic nanobody-ligand conjugates targeting G protein-coupled receptors and exhibiting logic-gated signaling
Source: PLoS Biol. 2025 Nov 20;23(11):e3003424. doi: 10.1371/journal.pbio.3003424 (PMC12633870; doi:10.1371/journal.pbio.3003424)
Supplement: S2 Data — (XLSX) [file pbio.3003424.s003.xlsx]

## Sheet: S3A Data
	(technical replicates)
log[M]	Nb6E-Biotin		Nb6E-Biotin-DBCO		Nb6E-Biotin-CGS		Nb43-Bio-azide		GFP-6E only
-6	1.43	1.481	1.264	1.358	1.289	1.248	0.083	0.086	0.064	0.065
-6.5	1.462	1.643	1.379	1.294	1.44	1.287	0.068	0.066	0.077	0.063
-7	1.472	1.431	1.297	1.279	1.297	1.263	0.062	0.068	0.085	0.063
-7.5	1.503	1.395	1.28	1.237	1.289	1.253	0.064	0.067	0.06	0.063
-8	1.278	1.073	0.872	0.854	0.943	0.865	0.062	0.06	0.061	0.063
-8.5	0.621	0.47	0.389	0.345	0.419	0.373	0.065	0.062	0.066	0.066
-9	0.246	0.197	0.173	0.162	0.217	0.179	0.064	0.063	0.069	0.069
-9.5	0.127	0.117	0.101	0.105	0.122	0.124	0.061	0.061	0.067	0.066

## Sheet: S4 Data
								Fig. S4B																			Fig. S4C
	HEK293_CGS-AZ647				A2AR_CGS-AZ647				A2AR-Nb6E-Alfa_CGS-AZ647				A2AR-BC2-6E-Alfa_CGS-AZ647				A2AR-GFP_CGS-AZ647					HEK293 cells			A2AR			A2AR-Nb6E-Alfa			A2AR-BC2-6E-Alfa			A2AR-GFP
	FSC-H	SSC-H	APC-A		FSC-H	SSC-A	APC-A		FSC-H	SSC-H	APC-A		FSC-H	SSC-H	APC-A		FSC-H	SSC-H	APC-A		CGS-AZ647	513.5	722.5	821.5	1168.5	1630	1806.5	1505	1835.5	3697.5	1174	1757.5	3628	902	943.5	1077
	918941	355038	749.5		338928	296942	91.3		1730100	642881	1167.7		849151	206666	597		1562760	495921	793.1
	79223.8	33837.1	149.9		79222.8	26271	88.5		175746	234369	-24.3		1688270	1414650	48725.9		1640440	472403	744.5
	97115.4	70901.4	378.9		2052370	1307930	27612.6		165857	206969	-215.2		1120270	359842	15279		1551280	447549	967.7
	90861.7	62239.6	251.2		349982	942119	718		2104960	775383	4034.9		1168320	5714140	1507.7		170079	51440.1	235.5
	82768.7	60757.4	246.6		370704	587212	577.8		1759300	409294	1873.7		1375440	260425	466.7		1539960	415542	619.5
	1477860	329824	332.3		941743	665331	26808		1922670	675601	1448.2		896810	321054	1225.7		197890	214506	663.7
	241153	200961	271.2		1600330	877984	72360.6		1924650	563569	2479.3		1275490	321733	562.7		163975	3534.9	754.2
	140118	39700.1	109.1		1494930	846542	883.5		91900.9	84262.8	-43.6		113346	45673.3	69		3940960	5712550	5317.3
	1834010	553948	607		1921820	1085160	33929.1		334951	98646	200.2		679283	401628	15454.9		401765	161759	-510
	138553	129195	563.1		1109290	554530	662.1		202927	68202.7	-64.7		1542400	478694	632.7		1463240	350398	489.9
	1607670	392546	471.8		547225	553868	3338.3		1431780	425992	450		284792	149456	19831.9		1525610	397585	476.1
	237655	109353	-166.8		1697720	832796	34.9		92663.4	51925.9	103.8		1169870	388066	16809		1424580	362427	556
	1577290	466958	1186		73865.7	66150.4	145.8		1319440	509650	3185.8		122167	97079.4	1191.2		1502490	426781	1167.2
	1558600	413389	493.4		1904750	1205470	27088.9		144717	40659.2	96.7		539296	439505	29628.7		210655	114616	-429.5
	1569000	405973	1277.9		1552610	654151	638.9		124979	69674.3	-105.5		144098	91245.5	-45.8		1732490	470582	1033.5
	1554740	410040	709.2		1759560	917475	7774.4		1797020	597461	1646.3		513068	314357	195.2		1471910	441882	633.7
	117473	141101	127.1		2010660	1869570	4080.6		2015380	540342	2265		359330	124441	147.5		106247	91998.9	386.2
	81713	56167.9	-158.7		1785190	1082360	28545.7		1800960	601375	3843		79786.6	47988.5	178.9		1495530	5714660	1628.3
	123513	182489	-29.8		94391.3	142891	177.2		2055460	574316	2892.8		121573	58533.9	201.7		170589	153647	931.5
	1376400	336348	417.1		1568210	721637	1129.1		3919730	5713380	23840.8		1234180	352834	672.5		168024	222934	443.4
	1437610	353516	1184.5		183380	200991	-13.8		1866060	461674	2124		276511	49684.6	694.5		68319.6	43808	-200.3
	124309	95606.2	-64		2007850	2435040	33629.5		290772	484768	460.3		1496800	486692	3689.3		1648070	388129	1797.7
	1486180	312725	901.4		1584410	774633	928.7		3938590	5712820	23409.8		370155	230268	470.6		223856	356027	712.2
	71891.4	42253.4	213.4		1701250	816766	780.7		2144890	715323	5598.8		108768	100447	72.6		97671.7	43795.9	-290.8
	1370060	443760	640.7		1649010	910106	6751.6		158075	6834.2	83.3		120658	103183	231.2		383339	399165	103
	156337	67949.4	-116.4		178149	146075	-137.9		3948000	5711900	5382.2		217881	99548.2	26.2		75189	64760.4	-108
	78025	67351.9	265.3		1916220	1115520	1288.4		1354060	366912	2582.9		955929	544468	39740.8		1779080	899312	1366.6
	78209	60992.9	216.2		74006.5	105309	285.9		1836480	399701	553.2		1345910	310365	320.6		1807380	922805	191181
	1255890	270668	509.6		1665310	1338450	14318.3		303002	29517.7	128.5		1174830	401787	474.3		100619	45224.4	325.1
	142533	114236	-299		1598940	785916	918.8		751911	354105	2991.9		320450	374657	85252.7		1481800	327313	960.1
	1611460	630931	799.6		1806010	873048	1335		1778000	499961	3224.2		1926050	454538	1553.8		1285810	413435	1557.5
	1316100	428402	172.3		1693120	1244560	11384.6		1762600	705545	2588.8		1141960	301767	7833		1383780	395493	690.2
	92943.1	48529.2	128.7		1777350	2602270	9434		2060120	754159	4124.4		3668860	5714230	16448.5		1826770	681032	2654
	1551070	399386	854.3		1409910	452309	674.6		362871	48878	300.2		1514870	369898	1186.4		276081	292950	294
	158948	150960	-269.1		82967.8	35775.3	137.1		82575.2	41346.7	101.8		748163	213488	1011.6		1718700	525689	1091.1
	82337.3	56154	-183.4		77489.4	62157.3	-22.2		119886	128024	153.5		1351260	344952	605.9		1897810	500907	1389.5
	1686450	604941	1577.2		86821.1	105127	339.4		171783	301046	-7.2		852368	179170	249.5		1636220	468109	910.2
	1582260	356691	909.5		1628220	725540	381.8		74439.2	54561.9	-152.7		1027380	259647	824.2		182559	118680	-236
	1773000	720147	835.2		243883	337765	132.9		109957	23291.2	-42.8		1312140	337329	4328.2		1754150	538254	1476
	1491200	437168	1040.3		2671280	4351430	30266.9		139731	53858.3	154.5		1229050	268422	171.2		155762	59625.6	-4.8
	114170	264533	57.6		131109	323066	600.4		1810770	466881	2351.2		1353070	399565	8093.2		1513850	379055	978.7
	1178900	378762	768.9		94536	123497	-11.2		81224.9	74048.6	123.8		1327210	455993	1365.5		1693880	476633	1265.8
	1520380	428086	640.5		105423	57266.5	268		104445	31886.8	-60.1		1703700	398268	409.9		1559320	615127	974
	1605440	411949	529.9		146107	63243	147.1		1422380	473646	3426.2		1971270	813390	1591.7		72767.6	74270.2	-107.1
	1568960	454037	744.4		309302	340755	512.5		87303.2	29786.7	103.8		1352130	311882	2819.5		1423860	466289	436.1
	1567610	389552	511.7		1509280	604450	1043.6		227478	167208	178		1316580	399805	2406.5		124117	76331.2	68
	1369990	278653	587.6		1580900	719528	337.1		696695	1010150	3266.3		195106	145052	7334.3		128696	85388.6	-125.8
	234729	1361000	1026.8		1733380	1808980	1298.3		232327	113218	34.8		393667	162684	647.6		1267000	515456	275
	1431760	294393	472.2		1237530	682500	3792.4		623901	251419	86.2		1502020	465327	1941.1		3937060	5706990	4264
	1531950	359940	594.1		1676910	1168290	42078.8		163675	195826	339		1259970	303335	1498.2		1434190	581074	923.2
	90357.3	39252.5	-38		1793110	823815	1167.9		209327	252797	256.3		216889	152508	98.7		81455	24270.9	91.7
	1611970	394931	359.1		635833	375295	725.9		111644	115350	151		1708600	475996	2961.3		82516.7	43681.1	124.8
	137693	43929.8	84.8		1483210	671694	1283.9		178436	83487	62		1186860	276461	703.6		1622330	713073	1034.6
	1519730	499689	562.2		1740910	952621	13204.1		2133250	833740	6042.3		1205590	293691	2070.3		1514010	445875	927.5
	296118	125330	393.3		1640630	806977	1331.2		88594.1	101365	-121.7		2287900	3565900	3655.2		194656	138581	842.2
	297452	315888	23.9		129415	75469.6	330.7		83680	63857.6	63		1232360	424474	458.8		183039	139640	30.5
	123561	100890	43.1		100384	85598.8	-98.9		1991610	731248	2065.3		292884	157863	516.5		1837180	581110	1265.5
	80602.8	63253.1	66.2		1831490	913771	25952.2		122950	125523	256.3		1722970	620908	2559.5		1544900	436506	1438.2
	278592	226227	155.5		1956780	1616790	6967		609334	752563	25952.8		1311190	155178	655.9		116119	53118.9	-32.8
	1126300	287899	559.2		1598940	746047	1260.2		78587.2	63914.2	-353.2		3840520	5712600	4191.1		1515160	586785	2080.3
	1682640	399806	360		116180	118890	-10.8		106970	64256.9	-37.8		1890970	624293	662		1597720	538127	1095.5
	84295.8	74893.1	137.4		261212	275136	121.6		198353	242601	427.8		193923	420382	2928.8		392008	180662	294.9
	244867	143253	1625.4		1458320	586489	4948.1		109269	73782.8	-73.6		1038230	230147	2588		227456	238752	694.2
	1949070	716640	1605.2		1735460	890892	45058.4		81062.9	50262	-368.3		1342650	448816	441.5		83045.2	59097.4	289.2
	81016.7	30021.4	-66.9		75198.5	49416.2	-16.6		1825240	600291	1270.3		1495560	980426	45066.8		1615400	451707	1117.7
	1511680	360144	693.3		1686110	991642	1401.3		1766950	466768	2773.5		781185	260123	2234.4		1513460	495948	823.7
	1657530	436985	529.2		1817660	1051970	949.4		2105140	805870	2163.8		931272	282855	34401.5		1494260	348541	466.5
	114470	75636.1	90.6		1990860	2897770	34614		1834810	657818	2326.8		1357810	365175	23191.8		1935530	620168	1082.5
	1624580	489180	715.5		2062760	1528910	1427.2		114701	49275.2	56.2		1151840	589046	134668		1292240	379649	403.1
	970857	312483	427.6		1320480	451312	176.3		309291	496778	129.5		87001.6	158487	-62.6		1486970	508643	757
	149733	223074	-87.2		1462450	553652	1108.4		1821110	604325	1474.8		1134690	592851	11234.7		967928	373789	1167.7
	73519.1	122417	-63.3		1456640	1517200	1014.5		1516360	480982	3401.5		310688	153803	315.6		1747250	489656	1592.5
	89326.4	79809.9	141.8		97518.4	112507	-148.7		1542600	874655	3306		79778.7	57531.3	-17.3		136761	91293.8	223
	1858350	522040	714.4		1121710	774651	1054.2		1164730	674812	8170.8		929531	328635	572.3		895722	527050	634.2
	1624260	379570	556.1		91069	108570	33.7		230010	183445	96.3		1820900	690512	29694.7		1406370	519671	829.7
	1713160	461221	822.2		198072	306466	320		1632140	463034	2872		98021.4	62901	157.3		1656970	445425	1506.3
	1865760	560814	1562.5		1708720	1446270	37564.7		80899.5	51688.1	59.8		776126	330850	506.1		1529380	463577	951.6
	588168	412549	1060.9		1729690	851167	864.5		1770130	535995	2034.3		1387790	405054	1640.5		104125	98603.2	23
	134587	71997.4	63.4		262803	1792120	317.9		2365450	1426800	6578.8		1611570	707833	10251.9		882768	280477	794.7
	2041160	768360	1824.2		1843220	1590810	6354.4		1649550	572713	4089.7		108530	70094.9	158.1		1814720	559888	1890.5
	174153	61533.4	238.1		558520	674262	296.5		1508580	440985	2668.3		375579	167347	821.1		1318560	610478	3355
	1436980	371656	868.8		1692540	818153	26256.2		1803570	652487	2240.9		146238	65377.5	-47.1		2285440	1465740	2180.2
	132065	129673	565.7		1914490	1105100	1486.9		185071	17710	148.7		1412610	431938	676.6		1700390	582775	2099.2
	1539490	379500	1118.1		150726	125344	30.9		2235320	960379	12558.3		1238650	313291	1012.8		78612.7	63145.1	-47.7
	974125	356836	576		77421.7	55594.1	138.3		210230	51447.7	82		114933	215455	255.1		1636590	423559	1148.5
	1594700	494987	1027.1		1326730	701212	20101.4		115935	64741.9	8.3		1601030	468841	2998.6		79599.6	83630.2	65.4
	1697320	395314	432.3		1593100	655115	754.3		117191	103826	35.3		311322	345924	287.2		1372480	782176	1555.2
	515711	147657	364.2		1781030	1018890	1110.5		192077	105667	-62.8		74364.3	35232.5	-191.5		107149	31401.4	-53.3
	176838	129874	123.8		1582810	533476	1334.6		201107	88714.3	26.5		264758	168945	198.1		1079640	595683	2727.7
	1319710	361160	574.9		1516940	882937	26053		218695	76180.7	409.8		686944	267783	10305.4		104976	57627.9	-43.3
	1689800	424090	1452.6		208234	111896	121.6		1918770	652670	2642.5		96892.3	33971.1	78.4		143523	208061	1568
	353755	613781	312.2		1655940	778112	20233.6		1637740	485207	1346.5		1675920	446680	36507.3		156749	49736.4	11
	558872	696579	693.5		1775320	814191	12004.8		1631670	487204	3214.3		159025	59281.9	151		1533830	406288	1266.6
	1580730	555875	2371.2		230429	323316	14663.9		1106590	356749	456.3		1329780	300056	673.9		1462450	623101	965.1
	1842160	544960	780.8		1436090	1446770	365750		367616	202890	125.5		2213320	1812990	2294.5		1515560	439216	622.1
	1084270	373893	870.6		1557120	857763	3348.9		232260	4608.1	545.8		1496330	369479	862.2		104659	117817	254.2
	1538220	776162	696.4		143161	51515.7	246.4		3942820	1947740	4414.8		1182540	225745	357.7		182478	91714.5	-63.6
	1577520	385111	1038.7		72364.7	127430	-76.6		2056130	5691310	3410.8		239594	123206	-94.3		1686280	410503	462.2
	3397370	5713290	10734.4		115948	63994.6	-78.4		1706440	698242	2253.3		128572	178405	-181.8		1888900	473636	1116.6
	1488720	368627	565.9		203730	121390	211.7		103036	101638	366.2		255162	301081	312		1631640	450521	1503.9
	132756	42206.1	238.8		1538880	741396	7368.7		125898	40423.6	151.4		76970.6	53188.5	149.4		1613080	766453	962.3
	1453260	428933	683.7		1520240	756476	1302.1		1435360	410029	1515.2		111677	196078	-202.8		1453960	490442	623.4
	155714	61763.1	341.5		1328510	952215	3842.8		219002	169006	180.5		114321	63553.6	160		1625940	556251	1208
	681969	298076	76668		1643490	731152	477.5		289639	311633	5553.4		1321850	424733	186616		1354220	369597	1040.6
	120509	87286.2	349		129883	70903.5	101.6		1381180	507711	1798.1		211354	48308.4	124.8		121008	121507	868.8
	1502030	298493	497.4		1137900	986754	17578		291584	78521.4	147.7		1432260	423952	1653.9		282304	157853	161.7
	1568160	410773	768.4		1843190	1118990	2154.1		1796140	620057	1664.7		857520	236602	470.5		1417920	460064	1148.5
	1533180	401416	1268.2		1682610	681136	8153.6		383804	245811	670.7		170663	96951.4	653.2		1413060	366828	676.3
	1718250	401429	848.6		1483490	813976	925.3		171222	110470	28.9		1484130	612289	416.2		124174	65308.6	229
	154129	182336	115.3		115109	56236.7	1738.9		140205	100558	287.5		699562	442470	38012.7		1705060	663791	1172.2
	206089	78104.9	1836.7		277122	88644.4	2973.8		91760.5	41768.3	157.5		1251980	348117	399.2		1280920	364905	1492.7
	81550.3	26244.1	116.1		1665340	1013820	17510.9		2134510	763546	3710.8		265578	110081	-134.5		86200.7	75343.8	71.8
	759141	223580	252		1754410	1044170	12067.4		155598	223856	213.1		1756780	443356	2027.9		1538510	549678	1162.9
	110617	82283	43.1		3661420	22795300	3600.9		1738740	545943	2624.5		755221	139334	220.2		105575	100356	341.7
	123493	100826	24.8		1049870	625867	17684.6		1938450	620401	3576.4		1217620	462210	67509		212482	171503	746.7
	1475150	332001	315.7		1817730	1213390	45586.2		320628	283005	-104.3		386175	86228.6	281.5		1002790	309718	1162.3
	207678	106186	-53.2		1845640	997269	10748.7		1763370	507825	2122.8		764370	242292	20251.8		1063330	416401	1422.3
	1606520	390808	605.4		2333280	2203790	2170.1		1675760	919297	4652.2		1251360	353188	962.1		318191	212826	137.8
	88361.3	26522	270.6		1421980	1061090	33802.7		166761	157977	148.3		1939410	882583	4894.1		1743790	599649	1406.1
	1533950	383253	458.2		1537640	1226840	155900		1702990	653975	673.9		1196680	312935	456.2		195440	142215	1613.9
	1756220	449907	368.5		1716210	943867	4760.7		95278.9	34990	69.2		1444700	433532	478.2		2154590	1193660	4718.5
	1626450	422035	1863.2		146372	89506.1	128.2		1828920	597643	2069.8		83297.4	103316	-148.2		1389620	403077	545.5
	100755	88240.4	-3.2		151596	196000	4.6		121886	59079.7	-27.5		1362390	353797	951.6		1766540	749878	3562.3
	1616430	413949	514.1		1793000	1153120	1046.1		116191	71069.9	-13.2		1338870	299371	2023.3		1506210	700532	1337.7
	68279.2	94473.6	41.9		1687270	710602	17528.9		161815	35865.9	255.8		1544380	428713	62558.2		576079	332367	1389
	80092.9	51078.2	-93.5		144014	93249.2	48.4		1949640	655523	4318.2		2312710	1188430	4382.8		1572760	445326	1477.4
	90271.8	50965.1	-117.1		1913820	1332550	1225.3		171107	53754.3	-389.5		307932	231279	496.5		1463950	447409	526.1
	1657360	391749	1084.4		185776	84438.7	-152.1		197775	138333	745.8		2552340	1082540	2817		83741.2	78467.2	356
	1456660	406176	869.2		1627450	928431	48621.5		1698880	408230	1227		178947	68465.6	798.4		1119300	373645	1491.2
	823481	257853	62.6		90339.8	219438	281.7		1725720	469015	2395.5		1484240	609072	750.6		1317090	629520	756.5
	1703630	790312	1006.3		1584650	605653	500.3		149165	49764.1	120.3		1358020	330677	1041.5		634657	206838	859.5
	1421760	625617	558.2		1720240	1065750	501.4		1670710	635461	3721.3		770515	177558	502.3		67514.2	54009.6	-4.8
	1637940	476532	567.6		1822470	1167220	962.5		2114680	1234620	4600		1140600	346811	577		1749840	439367	791.2
	1337340	496268	1320.5		98974.4	57344.3	363.8		1967050	694880	2513.8		100085	96968.1	17867		1809860	480969	1463.3
	140881	130515	5.6		1703290	926194	1373.7		151846	41754.8	-182.2		500059	932250	1107.3		1693620	468919	1754
	1780830	561850	1650.8		1877800	1073520	1545.2		118382	119083	529.8		78409.2	126611	-68.6		1358620	628702	1082.4
	1399090	479241	736.7		1964110	2222370	893.5		2127800	707402	8061.3		1099280	300191	1808		1587100	484800	691.7
	1740510	437538	608.8		1297430	464746	525.7		1353760	433702	2408.7		1652990	799575	85401.3		800973	360617	3073.7
	249332	355496	350.4		94511.4	144845	143		77241.5	73815.6	-139.1		1131640	280862	2128.5		168897	182073	750.6
	73241.3	23754	163.1		122779	258378	242.4		1970600	804517	52354.7		2170510	1539230	1077420		1345550	392547	1061.5
	110755	51517.1	184.7		1487780	642295	522.4		91777.7	93645.7	281.5		1203970	484155	786.2		1659330	484605	844.7
	1578840	376438	1043.5		87112.4	23536.5	248		2085810	740777	4816.9		1456260	389683	410.1		1628250	378264	741
	728728	322677	1072.9		1964730	990480	592.2		1567390	654055	4669.1		1564500	375635	8079.2		135449	90813.8	221.5
	1565280	424181	859.9		1340770	550715	384.4		1949500	626233	3956.2		1551270	632003	1159.3		96890.2	42457.6	17.2
	1582970	355120	734.2		1577920	619214	915.9		1904300	611161	1781.7		1462920	452184	36428.9		363567	69030.9	-111.3
	209481	396005	320.6		277606	925355	-69.2		2389710	923059	6620.2		712288	364794	2493.5		216061	328225	1765.3
	1542220	401696	217.3		2507820	4272060	112173		1343010	398902	2378.9		103015	64839.4	3998.2		1435960	425271	941
	141313	101121	426.2		1369420	642491	541		142605	39973.9	167		148280	108041	21913.7		1619940	473054	1182.4
	1226410	428196	687.6		95435.4	120756	-28.9		101776	68984.3	-128.5		1510580	359526	1543.2		1045340	348968	1075.7
	130317	40780.5	33.5		74909.9	58886.9	107		243418	141529	231.7		1417730	313837	578.2		1754030	750769	1038.2
	1529990	404939	797.6		106346	111243	86.1		1965450	653857	3002.3		1359930	497305	22635.5		1754600	552275	1271.2
	1357970	433242	612.8		1647140	864703	1518.6		132157	263223	-231.6		772027	193388	668.9		215752	197028	669.7
	3922860	5712690	10668.2		1751390	920969	17518.3		92662.9	47374	246.2		181773	227478	822.2		82163	113613	120.5
	657742	324250	950.3		790773	3814000	3507.4		88839.2	45026.7	1118.8		334897	511834	7317		1607560	424888	1499.5
	1578000	368904	522.4		1748580	934088	15054.3		134358	130568	360		88846.7	127469	-14.5		89458.3	59479.6	270.6
	94961.3	127282	213.6		1544590	740758	633.5		120607	174830	262.3		786130	254404	9098.8		1408150	334013	636.1
	1382720	392805	444.7		93411.4	61560	250.1		215335	52473.9	342.3		1388390	337636	1070.1		1064280	314728	937.6
	1554420	407955	369.5		141382	87987.4	364		97516.6	55627.2	283.2		1277090	423511	647.6		145251	59384.8	474.2
	1647130	499659	961.7		99881.8	167638	193.6		276227	441746	469		126426	214751	259.2		882662	332274	41831.9
	1008840	267230	258.5		1604140	688689	477.6		123935	123397	-139.7		92385.1	106284	14024.2		1850230	480407	1840.2
	184312	194421	541.9		152817	74406.8	-116.2		2030030	624078	3314		493249	178556	695.3		1660110	745532	1410.6
	143163	258349	-35.6		2745630	5458570	226216		1331480	421511	1852.5		1588920	477749	1186.6		1691120	484177	1634.4
	134670	111944	223.7		308474	128113	1040.8		798581	358212	2363.3		107474	116899	5996.3		172004	73948.9	29.8
	151257	95957.4	-117.9		2240970	5153690	99990.9		1465510	423581	2000.8		1119610	1163070	181652		245780	235786	33336.4
	75321	32975.9	277.3		176057	203743	113.4		95354.5	86560.9	-223.3		893250	174290	-22.7		87970.4	89043.3	-3
	97057	74128.9	-243.8		2136340	2877260	19664.4		112441	117217	-45.2		1653300	388823	926.5		1541120	407653	596.1
	1619550	574340	1070.6		1599700	663001	335.1		830037	609231	7060.9		80358.8	36876.4	255		1795460	582235	1811.8
	76349.3	81156.5	-166.5		117666	61345.5	445.2		70966.9	89118	257.2		1427870	300954	9612.9		1647090	468365	640.7
	1400150	360907	848.1		1615300	560685	685.2		441783	125203	321.8		1311460	484624	4836.1		1708940	482688	1248
	1574250	416050	885.3		71087.5	53764.3	69.1		96677.7	66591.7	118.5		1280170	444109	22745		1437340	418380	1386.8
	1608220	376281	689.2		1616480	702857	1143.2		734143	437214	1376.8		1032800	418166	12149.8		94021.6	32124.6	211.5
	95526.4	67585.9	176.8		88639.6	90846.8	259		85887.2	69921.9	35.8		1302550	363171	415.5		90854.4	97342.9	-260.3
	80388.9	42726.2	21		2029860	1355190	38991.7		92372.6	49995.2	20.7		611453	2229330	249.5		1683570	506777	1102.7
	77519.8	101413	-35.6		132676	141456	-1.8		1397720	489282	3523		1295440	255898	1150.8		1253440	474800	26260.8
	467803	1078840	804.9		111452	109401	346.1		294863	73620.7	-34.7		108641	58395	-244.1		1406750	634590	1278.9
	141910	80623.6	-111.3		366573	210224	357.1		180740	226358	48.5		1807860	442135	860		886305	315849	762.1
	73184.7	15661.4	139.1		1588770	827898	1509.4		1845140	443599	3544.5		904548	266919	616.3		256709	106139	12652.5
	1702100	391520	465.3		1800290	1001990	1642.4		88212.8	18708.1	-115.7		1177530	207702	1035.5		201312	256549	0.2
	1620750	415625	1022.2		206215	198071	47.8		1787590	490581	1985.8		1601730	436823	39566.4		1754880	477120	1066
	1972700	795636	1874.1		1676160	1292140	11335.4		966640	271002	1959.5		1188670	334499	4917.2		1606800	416206	1414.5
	116077	48540.5	-33.5		1263480	919560	18422		169996	57520.1	152.8		160512	69395.4	434.1		1922550	564610	2147.2
	1325000	397939	351.1		1757720	1033570	858.7		93486.2	96218.8	-75.2		1197640	236267	207.7		1566620	494455	826.2
	294869	50033.8	102.8		1736580	840022	516.3		1118170	424595	2056.3		1097960	338603	3634.3		1519680	378177	780.8
	1742050	500945	1271.2		95786.9	49024.9	461.4		128083	59754.2	-343.7		1478640	422992	688.7		197853	180567	225.5
	1395600	338410	392.8		133201	109390	104		145508	129110	45.7		1699490	511581	100017		1661140	1634340	1187.4
	513260	205568	185.4		1843710	921899	6250.3		2070790	886160	7164.9		104974	58689.7	59.1		1072980	408928	829.2
	1459330	349914	370.1		1443830	572764	17344.7		1243780	632261	2012.7		437694	75357.8	3734.5		889637	345809	914.2
	145451	27077.1	230.2		128829	47019	-172.3		84945.7	67693.7	366.5		1521370	432897	39890.4		2088190	993619	1284.7
	1657970	470267	1168		1753410	1661280	35035.5		1362460	498801	2878.9		316482	577079	142.6		1342600	585241	14900.6
	175193	46955.1	176.7		96660.6	55403.8	61.2		1881530	619815	2862.6		262803	180691	-133.9		1667410	428707	877
	1682050	523628	912.9		1709460	965426	3768.8		1628860	605513	970.2		282438	342338	279.9		552200	147557	232.7
	249411	59338.1	22.8		1999360	1578560	27991		1462700	398585	1169.2		1215470	333362	287.1		1848730	501560	2569
	108083	88745.5	169.6		124811	56264	150.1		1598770	525507	2618.7		971696	234571	845.3		926025	552758	196424
	1645230	470407	1045.6		1473360	765745	649.5		1932150	756134	6817.9		1565120	433495	1186.6		1628780	493482	1125.7
	230600	182920	428.7		389618	513588	233.6		81165.4	108726	188.5		79559	31985.1	-18.4		1627270	489759	1527.7
	1526580	442833	1006.4		166440	78975.3	152.6		82170.5	159177	138.7		280954	172708	1071.2		1565800	654001	1167.3
	484501	818137	484.4		1925860	2191730	36628.8		365081	201625	330.8		93268.3	58200.5	-114.5		1364010	545047	23087
	1681400	567388	1139.8		1406690	647616	3525.4		1551160	309319	815.4		1504010	381481	616.6		2123560	1946700	2363.4
	176368	91411.6	-70.3		572994	709692	71248.3		91342.9	53950	272.2		1379600	448639	124.4		1493710	526664	506.2
	1564740	417033	881.8		962419	307111	425.4		89479.2	71234.7	1884.8		1794520	1115920	479972		1715410	643121	2110.2
	160448	143752	19.6		1957010	1103670	2126.9		144398	184232	-240		1237420	333888	676.8		1320340	400427	76.7
	1750970	482036	959.9		1330480	543770	5862.9		686151	447910	2002.3		86817.1	10113.9	-29		1583760	418332	1384.7
	1690440	464162	678.8		1578800	935619	6394.1		457879	453610	1773.8		1406770	352687	7985		745739	341237	912
	222307	116530	-228.9		163128	158120	243.8		1821360	605931	3259.2		1283320	377569	6162.7		1907310	2440580	1294.5
	254607	212415	-308.9		1568890	672032	1806		1594640	525242	955		150558	44391.6	873.9		1061140	349664	1127.6
	1127180	362984	809.2		1964180	1526260	1965.6		1222220	387749	1946.3		177933	28271.2	244.2		1543560	454581	697.1
	659008	188937	206.4		1243100	1164600	51865		863492	283110	682.5		1583630	458365	1353.8		155307	139480	112.1
	1769040	513713	1244.4		1488930	596646	37881.6		1442140	960559	4546		1632090	408277	1118.7		1540230	355753	724.7
	1764660	597484	966.8		1596940	779096	8298.1		75564.8	30612.1	220.8		111588	143368	16.9		99813.6	47922.5	171.4
	1591490	451548	947.2		1580290	1120890	11049.3		1438230	419733	821.3		1295660	316123	1123		1588210	462575	1279.7
	147050	78152.8	509.8		202941	266591	69.9		1552050	645178	1581.5		1675490	560420	4925.9		1876820	819716	1781.1
	70176.1	36480.3	6.6		849466	713130	2166.3		1383350	720216	1734.3		766947	503856	2966.2		1367480	315009	789.9
	1838840	543314	920.5		201155	257708	211.9		2154090	521883	1995.3		148364	291605	143.3		1201910	383669	1110.3
	404541	325084	251.4		168937	152974	80.9		1972850	772497	3588.2		1467030	378410	5253.8		1659190	550586	925.9
	84027	43250.1	215.3		148925	298875	220.9		535089	404953	2292.3		1378060	533085	3633		220506	16291.3	20532
	78810.7	126722	271.6		1615750	728543	798.6		1187070	568831	1869.4		171066	105865	1054.4		966992	351133	9146.6
	849287	429215	434.1		2394490	3023620	3802.2		1999130	814990	1725.7		1270240	422475	11232.6		235736	328547	173.8
	88432.2	47336.4	224.7		167023	91865.6	303.7		120079	75258.7	177.8		1153340	290171	20220.8		124456	105389	-54.3
	188192	150529	-18.6		1851470	1021780	17476.6		115246	80991.7	-156		845655	194156	921.4		1734530	642216	1786.5
	156413	330833	562.4		1678800	706336	1329.7		1667090	519198	2027.3		128961	62135	99.6		1774290	520660	1306.3
	76830.3	82731.5	79.8		1074370	440872	812		102215	68825.9	105.8		171586	57287.7	361.1		1926220	539717	1417
	119400	78675.6	85.7		1969250	1619800	29081.2		768717	394259	1569.2		1513990	693331	7596.6		1718520	519575	1552.7
	1617400	373065	1180.3		2818650	12756700	176385		1787200	458674	656		193311	71837.7	362.6		1478800	451921	804.2
	82349.2	83099.8	16.4		1639010	1018670	1390.6		1124480	465413	2844.8		1207590	815112	20624.9		86288.7	111744	-32.2
	281363	275938	-62.2		1670420	1079650	14576.6		396836	472502	195		1310720	334458	540		1525630	335654	571.9
	1563120	398378	890.1		1640640	851140	1495.9		1358920	365191	1158.5		198943	169399	-125.8		321039	202492	816.2
	579319	1546400	905.6		1799560	1311160	6770.9		262853	399220	244.8		97391.8	60481.1	259.7		1570400	345535	1193.2
	1344940	320016	803.2		1567770	693441	2284.8		1778560	404573	1292.3		1380500	672838	43785.2		1782380	906246	1626.8
	140992	61952.6	4.9		1942700	1164410	1132.9		1654020	409738	696.5		1647820	414053	1671.2		1540670	404825	566.6
	78860.7	104681	-24.1		83713.4	102182	-24		1618550	843200	3676.8		1442840	432889	1012.5		111533	60211.2	116
	1422600	389572	593.3		899740	471413	8140.2		1858560	505467	2517.8		1300970	291332	65411.9		1921620	503701	1275.7
	1580390	346948	1141.4		1399010	541968	891.8		92837.7	49410.6	67.3		369757	212342	193.2		108239	91960.1	-124.5
	121531	211650	41.3		1335140	419641	544.9		1046740	529242	3349.8		1103970	233466	672.5		1365510	337542	735.5
	71594.7	82009.5	92.1		3946130	24465700	3705.5		94307.8	54717.7	156.2		259967	115077	368		1645700	427338	1107.2
	84886.9	76399.3	-33.9		1664870	2114750	53888.8		2239460	1047290	3564.9		1226150	452292	1355.3		1781060	517319	1534.2
	1707820	420608	1001.7		1668590	1281960	352.7		369775	211029	157.7		522387	324004	14691.6		1442210	335673	615.3
	230832	107569	-34.6		1438680	728084	755.7		1645380	463494	4383.5		1189060	261511	1008.1		1639890	789487	1494
	499277	2849900	2174.9		1791220	964056	321.5		1580140	516985	1964.9		1246310	496231	16509.7		1600440	451014	850.9
	1514410	407652	349.3		2927440	12409100	1804.7		185098	176839	900.1		1621230	646908	26139.2		1779040	534680	1183.7
	1324500	274404	463.2		2116640	1680810	14603		173264	117137	5.2		1684640	528628	1909.3		1811050	486561	891.2
	187466	194201	232.8		1740900	1027970	1240.4		1844640	566225	2848.2		1202360	269621	165.6		185617	129673	464.6
	137168	660248	654.6		1319070	813471	8731.9		2297920	801771	4368.2		99634.5	86235.4	294.8		1584920	820123	2408.5
	762228	368818	630		1925660	1759690	26636.5		2059090	562870	1191.9		1122950	434897	9409.2		1299850	339765	281.2
	1564580	452331	789.7		1611970	696173	719.2		509981	713958	113		179458	100090	115.3		185575	105320	192
	809710	273509	177.4		84233.4	95206	171.4		85248.5	52160.3	303.5		2078150	941807	8363		1160860	478526	1031
	1794030	549921	566.1		2922760	29773800	7472.4		702927	1128580	63634.8		1258810	334668	633.5		77442.2	23569.6	1740.2
	1573230	397016	572.5		116294	57267.6	318.3		1216220	502704	105757		1225760	286818	602.9		1663840	536071	931.2
	1570650	493156	745.4		1658560	1407670	26475.9		1510970	539623	5555		700819	2287020	1384.1		1622920	419929	314.3
	260083	180266	165.3		1522420	570998	9473.9		1584440	5714380	2048.4		1457440	1052370	7061		207813	42551.2	293
	92602.7	38649.5	-84.9		126806	62672.2	-259		1354530	458525	3714.7		1356160	518446	21338.3		201800	116286	322.9
	336015	295511	15.6		85048.8	78322.1	-141.9		1932970	621353	5802.8		1264330	394739	10131.5		1571420	526296	1286.2
	76816.2	68136.4	2.2		1812540	953064	54347.7		235352	369938	167		1502080	324216	4779		134461	121217	50.2
	145344	128745	479.9		1679080	784260	965.2		2275120	5713430	4211.1		1324850	402602	36372.8		1511790	390067	1294.7
	130277	83825.2	-38.1		1433950	625644	2370		1745200	592631	4003.8		1649590	566963	1468.4		1506960	363548	1137.7
	91278.3	82659.5	167.3		1522620	544199	742.9		1508120	377564	841.7		1215460	296311	41774.5		1367730	514861	463
	76152.4	88227.6	161.7		1923700	1108060	632.8		1663910	526205	2154.1		1268530	304887	841.8		76901	60936.4	64
	94493.2	34395.8	56.9		1629230	924365	4684.7		156866	163639	-127.2		274433	76014.5	-136.5		194834	208424	456.6
	177739	52466.1	-16.2		985879	635754	1196.4		1603130	438462	1955.4		1771110	411775	1154.9		1231110	416573	887.6
	1421270	334882	576.6		103164	222077	158		1401360	671087	2595.6		1066840	221867	1112.2		1004740	347128	485.1
	1513760	318575	21.6		596488	98966.8	1077.3		1456030	783425	1730.2		1297220	389179	1220.6		1731360	850465	43232.7
	108888	94120.4	243.2		218007	212163	361		1600860	557081	1635.8		1044940	355987	38.2		1669710	624002	1086.4
	1239980	469033	909.9		1745610	894376	696.1		1605320	649503	1152.4		80626.9	91786.8	216.3		1431940	555991	57012.7
	162125	122241	142.4		1908770	1935080	17081		1544640	518886	1677.2		854120	170192	764.7		290937	194228	442.1
	91350.3	76115.5	393.8		1775660	900635	891.6		1632960	644123	3574.8		913037	203405	633.8		1739790	1196410	1031.4
	88760.4	106452	-132.8		2008450	2168570	39306.8		1460920	424024	2878		83670	37865.7	-92.4		1795920	761613	100534
	108258	114449	-57.2		1569750	1088730	13061.5		1678380	687686	1197.3		1866110	637110	1467.5		1453130	402002	785.9
	86456.1	150864	-222.4		154171	11932	127.6		914687	398610	1238.3		778075	276937	21251.4		1535680	375075	852.5
	178092	120010	205.5		158830	69511.9	120.5		192829	73963.2	-210.8		2242120	1032940	2028.1		1570760	436645	1071.1
	83013.2	51275.8	134.9		1441850	881379	3139.1		1748420	455282	853		946683	261867	502.1		124488	163947	-86.2
	78331	35538.1	-218.7		1027410	471598	719.6		407759	257285	205.8		1572800	414250	608.4		1448550	434405	590.7
	200059	51257.5	-88.9		128449	119444	-351.7		1853830	985678	4894		1509290	432282	4953.6		1382250	340448	1203.5
	78518.9	53119.3	298.6		1656120	1178330	24039.9		1594330	407879	2019		513528	133891	999.8		223966	135644	59.8
	107096	40544.4	116.2		1797920	1032650	1325.3		121749	60916.1	47.8		1211330	301367	184.1		657118	5544870	163
	570336	1318560	4034.4		71186.8	33690.7	166.4		1897470	966461	4304.8		947671	585897	16046.6		210326	205455	-53.8
	154789	47673.2	-79.6		1495670	567064	563.4		1519430	445770	2367		1480790	741516	18755.7		1789170	489153	650.2
	1458330	345204	775.8		1656850	899451	1167.4		99203.5	88680.1	139.3		1368200	318688	375.5		1430120	404648	831.8
	99584.4	137684	377.2		1692090	1404130	17130.6		1441590	547083	1308.3		962590	253865	322537		1100190	319182	613.4
	140538	119417	437.8		355106	217816	2969.7		350750	434931	379.3		1247030	311007	312.9		1250130	432260	970.7
	92592.1	91648.3	-209.9		1582380	1555130	2355.7		183947	187122	-401.7		1152690	289555	210.4		680202	1255060	241.2
	1521430	494028	612.4		186232	162437	358.6		135036	209446	-118.8		1717810	520864	2773.3		121170	110942	-226.7
	406947	327114	256.8		1540260	664627	1100.7		1361650	695264	4660.4		1593700	353250	2172.5		104258	30400.9	1437.8
	90906.7	73673.5	38.1		173304	123511	146		1751840	638037	7815.2		1465530	554943	21180.5		1519720	402746	1649.3
	159335	186567	13.6		1551130	970118	1183.2		91361.7	127830	424.5		1409920	428601	12926.7		1595900	470417	1657.6
	77784.2	475864	161.7		1405880	877841	542.7		1806660	1097100	100595		1795690	471808	2123.9		1840900	635071	854.9
	197864	72144.6	74.9		1688240	735929	1533.6		146826	66495.3	307.1		1058130	302119	6730.2		1799850	777028	1238
	219653	455169	150.9		104381	171200	-237.9		1671880	403145	2245.2		1509130	477189	714.3		1800420	654629	2693.5
	183398	204836	114.3		1363620	947468	12606.9		138735	165833	130.2		1318540	368693	724.2		1657300	422540	781.5
	192232	102292	466.2		1513590	594621	668.4		1434200	547851	1519.7		1415720	332160	506.4		1475120	406237	1461
	1545340	364337	1166.8		234295	70731.6	234.8		1342280	544702	2147.4		1315210	335227	315.5		83166.9	37688.7	-0.6
	148064	61528.3	149.6		1348120	731964	1884.4		97453.4	135286	234.5		1172880	650308	68047.9		1783990	624213	2003.2
	87069.2	50387.8	51.4		1573880	682036	510.5		2933920	5713140	8383.5		3948080	3760620	3558.7		86440.4	63280.8	-60.4
	447315	644530	63.3		1722990	731018	4030.2		81079	104074	22.8		1289880	308213	561.3		870521	415398	722.3
	105267	58753.5	106.1		1170370	872646	11195.3		1909900	488072	4953.6		1284340	463002	25772.3		827470	193263	386.9
	261007	181031	185.6		1380630	429951	275.9		110597	108807	83		1074430	488741	84103.5		1303700	312532	510
	116056	152984	413.7		1519340	644362	1085.5		2585750	1073630	9605.9		1727870	1217780	71331.9		181949	141214	498.5
	82903.9	51872.6	-109.6		1770460	1168560	43962.3		670762	255553	936.7		1399380	369091	42462.1		127128	3052	287.3
	145301	59705.2	203.4		1563000	1168180	962.7		100289	30712.6	279.3		1433080	441963	15861.8		3383130	5646170	3125.2
	115086	124892	-43.2		1660850	2003080	59755.7		91636.9	92302.8	-26.6		1169930	282764	527.9		1126850	390383	1130.5
	144464	244412	88.2		1797580	805626	773.5		209895	333134	214.7		207537	168335	-121.9		1065970	254172	194.6
	204170	238017	75.3		1748200	1320800	1656.3		113103	41106.7	163.3		1072670	379584	3938.6		360066	264401	29196.7
	116213	96323.8	-56.6		1164570	501246	771.5		1717010	501936	1922		239447	213771	630.1		115293	33451.6	4.5
	100067	104250	30.3		133115	147548	202.1		995271	461118	2283.3		1221120	411446	358.1		1674550	549388	858.5
	280237	197996	320.4		1606460	888805	20557		1788940	505154	2590.8		1455650	365266	826.7		1529850	325677	1139
	102123	27938.1	373.8		1595230	753561	30533.1		1339690	306363	1079.7		141238	148768	235.4		1096560	316865	-62.1
	93618.7	42449.5	250.1		1942820	1293480	7597.6		1807490	491186	4731.5		854622	294660	961.9		102381	90340.6	-185.8
	103143	30687.3	166.6		111673	45256.8	140.8		146111	114837	209.8		1670730	419352	1652.7		1418410	333857	668.6
	382336	569192	136.7		1475080	565821	1086.9		671140	1105190	2136.5		1515390	714554	42161.5		275353	278406	105.8
	117208	88968.6	418.4		1576910	1216500	30661.8		1529960	495383	736		1255830	641174	482.6		815822	358351	400.4
	85476.7	29217.2	343.9		1778640	934081	2875.4		84380.8	33156.1	52.8		1409030	432651	644.8		1365350	389092	2547.5
	206662	77291.5	425.8		1552370	580564	442.4		2063420	666341	2361.3		687340	210931	581.6		1287800	876558	847.5
	105288	69331.6	96.2		1724310	746571	3869.9		112560	91321.6	341.5		1543630	394190	884		107424	98172	-165.7
	153066	124969	118.3		468276	809888	241.6		1661170	606304	2283.3		112055	211941	390.4		1774200	501542	1836.2
	193480	244016	-120.9		1739640	905324	1046.2		115134	98178.8	-78.7		1389340	352158	1213		130402	243143	21
	301620	67250.1	436		1428480	645460	1052.7		106654	79754.6	274.8		1665470	674658	1197.5		175985	144084	23.6
	94447.6	60891	-54.3		2234180	2597020	8329.6		242051	274666	76.8		205976	154284	887.8		1589710	388921	730.2
	171870	146181	295.4		242556	590714	34401.7		906556	383046	2062.7		940592	303182	1218.7		189181	68771.6	195.5
	68530.9	63376.8	99.6		1547630	675938	748		1565470	771224	2279.9		678040	337637	436.2		1477840	342248	1046.8
	200534	255624	58		128414	170055	-97.8		1919980	552197	2520.2		599347	204230	1031		145914	78611	315.6
	145520	141182	-79		1875560	1366340	2347.7		144650	96733.7	-228		1534990	364413	1492.7		1437700	421957	686.4
	150229	78723.8	116.4		144948	111734	328.1		2335050	788081	1784.9		209310	61982.1	3550.5		1555890	576554	646.1
	86531	64322.1	143.8		1222800	647082	18293.6		194034	157175	684.1		1296680	286877	467.6		1609570	426562	1779.6
	116259	75321.5	-37.9		84736.2	86606.2	92.4		1058300	370137	1457.2		165405	48678.4	35.3		78811.5	46967.5	496.6
	109223	158423	-79.9		97454.5	68634.7	183.9		201103	232305	-21.3		884717	149836	475.4		1483080	402451	1276.4
	1498530	315660	461.4		1807030	2001380	7670.3		173124	116947	280.7		1140280	275970	229.2		1531890	489325	798.6
	3570340	5654210	3913.3		1353890	573200	962.9		242494	195174	519.4		1376110	509931	26373.1		245235	328452	-27.8
	2563760	1587550	22100.6		2290860	2594950	14239.5		1760370	524798	2624.5		1831560	803026	2924.7		171811	156455	4.4
	2642730	1283940	18099.6		144068	79177.8	1400.2		2128730	699304	2295		1227490	287409	1384		98326	57058.3	-19.1
	344880	157896	301.2		1372330	1080920	1447.3		1996540	617650	4855.3		77567	52624.3	-179.3		1641220	463257	1699.4
	1613550	534457	825.9		1820520	1012490	22137.4		184838	196608	189.1		990676	368533	195555		1322920	319478	170.9
	158589	109801	-177.1		76273.1	48057.5	163		206213	201591	369.5		1187290	281135	420.8		1342740	425575	1175.6
	1995510	1849690	2227.8		1581580	884508	18842.3		1725170	409745	2513.4		996249	210600	672.5		979240	317542	776.6
	446648	227956	817.2		90376.4	121346	67.2		1625640	486461	2935.7		967554	825982	158679		973313	330591	872.9
	3172520	5046700	6005.8		85626	145432	317.8		424032	310033	2011.8		1043720	707047	410864		308295	128984	429.7
	1650030	542456	524.6		3859670	24566900	5181.3		121200	195210	542		932091	282578	491.5		958834	450025	1138.2
	3455850	5712050	2664.5		115900	80343.3	442.8		110372	39543.8	71.1		1581170	564086	41404.2		1914950	549084	1846
	802896	223491	631.7		2223790	1921180	14414		184323	92350.7	469.3		1359370	340862	773.4		115732	139893	185.5
	329270	327469	319.4		119031	99674.4	138.2		1719950	563508	2997.7		997387	512655	42860.1		1510610	682361	972.4
	76242.9	24184.8	-153.4		2124350	1192540	1702.2		2940320	5713130	8308.6		1299800	286434	1441.9		1903600	409269	2414.7
	1519210	351936	649		322757	611206	-53.9		235815	95661.6	221.6		252134	439563	329.4		107512	94144.8	372.1
	1583740	486070	960.5		208570	300212	2436		1614450	477211	1885.1		1323890	244760	454.9		1713470	530006	1663.8
	275389	173196	81		97875.4	107395	-31.2		123293	110894	134.5		746027	81663.4	-276.8		1634510	450151	1483.4
	1445110	349517	911.3		1403660	651431	918.7		244924	232182	653.5		1507030	363677	1253.7		1631980	481164	1457
	1156430	371153	1077.4		143442	592144	37014.6		1525920	393376	1537.6		702742	187308	64.1		80381	112102	213
	1625820	479420	1268.6		110661	35506.7	-83.9		234086	219934	500		1483630	407921	32037.1		1331500	5714420	1238.3
	1675540	869931	947.7		104161	35060.4	-130.4		128196	100553	176		1416420	406189	1022.3		167627	107214	415.2
	1478740	392448	330.8		136593	74899	176.7		1747070	600106	2353.1		1593070	572539	107243		876266	498423	1764.5
	1419390	350628	890.2		2171830	1336360	32196.4		139908	89240.1	341.3		1300010	424494	525		1425190	479284	1104.6
	1630300	486664	657.2		80715.4	111293	-40.3		1219030	341728	1419.5		144677	204894	30869.5		1438830	411529	892.2
	1570120	377473	778.2		1760180	973905	12697.8		131610	31414.5	-212.5		78911.4	33870.5	177.4		161705	98867.7	-61.5
	1700170	412640	605.4		1820270	740163	1854.7		1721070	551496	1475.4		1166600	318725	15315		1480940	392397	1266.5
	1566900	405760	262.8		1017500	1020230	35816		147999	99409.5	139.2		670269	311863	1915.6		1709850	668441	1896.9
	177877	56424	164.3		1498060	623887	609.8		105676	43731.9	110.3		95183.5	33728	212.4		95748.8	21828.6	158.2
	1701310	514693	1397.1		75956.2	31069.8	-26.4		119116	204777	341.8		118752	35570.2	2198		786160	689601	74262.6
	133704	110285	-199.3		243075	342371	108.2		124096	116220	14.3		1304280	320127	2614.2		1975910	751574	1033.3
	1648840	434480	2059.8		1461580	1024800	38288.9		514930	117556	122.1		1478170	325801	326.2		87717.8	150959	161.9
	3256680	5714000	9295.2		81353.1	50817	-169.1		1687950	458540	5277.3		122482	94909.5	0.2		1682730	484492	1233
	1678680	453084	752.9		2681950	8568620	119116		77352.5	37526.4	229.7		832996	580037	1468.2		289133	176350	254
	1599330	455458	700.3		196699	231493	-14.6		88065.8	23471.5	37		1274430	304129	733.5		1561100	367356	1259.8
	1549550	406362	707.6		1385030	616606	1858.7		1626860	407588	2334.1		1604460	316220	2714.4		1749600	636886	1221.2
	1644250	469615	928.1		76426	35940.5	-1.2		1572230	497653	5134		1323640	588878	507.2		175610	148439	296.5
	154624	25016.4	49.7		1488280	476059	12273.3		1742120	496302	3653.8		1485410	348362	1864.5		1063790	695492	267.1
	1752490	487849	1156.9		1614860	681319	806.8		349198	121923	357		222783	50340.6	194.5		1747430	840217	1753.2
	1043400	270089	425.4		129561	51347.4	-121		121221	49835	-139.4		1356730	340276	970.3		1545710	436468	1304.5
	75102.3	74291.5	159.3		593247	1430160	569.7		1549600	395647	5308.6		1080870	282772	377.6		219534	291320	444.8
	1464870	346460	1046.2		280272	118004	216.7		1393140	483314	2286.8		1205560	341575	416.1		86545.9	94859	-14.9
	137218	21136.8	-47.2		1664330	621742	712.1		798310	380515	3440.1		77178	142847	50.7		116056	121133	178.9
	110744	59072.3	37.6		87001.5	55453.1	275.5		2520300	5713790	5152.8		1319240	353620	33791.2		2191870	858426	4212.1
	2733790	1354170	2831.5		2090340	1255580	39840.3		178050	86253	13.9		1182350	340284	1565.3		992560	323530	555.1
	1708980	433515	1930.2		1492200	774994	13466.2		118766	71711.3	143.9		1298290	326229	914.1		122068	70455.5	466.1
	1574810	343453	681.4		121618	46376.7	154.1		1762260	459342	2505.6		168130	95163.4	170.8		809662	494307	99.4
	1836960	456449	905.1		73901.1	48270.7	83.1		213135	213262	-46.5		1212330	317961	793.7		1654600	539173	1236.1
	204046	139744	326.5		1926290	848839	947.1		1507040	510930	1432.3		3322840	5714000	14460.8		1035020	490652	654.7
	1735170	479422	2144		1719820	2083530	1938.7		1714550	869787	2137.2		353012	82735.2	-80		1631770	409903	1073.4
	143205	149628	178.5		91347.1	68210.3	-55.1		805750	191258	228.3		1044090	410636	7045.5		1489120	438034	944.9
	679605	414365	1095.8		205587	130149	129.2		1786430	763119	1565.3		121843	108346	52568.9		1824990	598761	795.4
	1430630	451249	482.4		201716	57511.1	-161.2		104249	75880.1	-297.5		723027	155912	479.1		1386010	395270	528.4
	1762170	427796	923.6		1376540	491672	743.2		1756260	494119	2659.4		1410610	298885	621		1467950	408087	1267.1
	78572.8	92635.2	127.2		72952.4	149352	224.7		399609	580154	62		1353740	447902	3148.8		2015710	1747880	1565.6
	2636920	1412330	4088.3		1103040	618756	531.8		270160	79869.8	58.6		102238	47699.3	98		462961	156919	358.4
	1566830	430540	1952.7		86258.7	119873	257.8		103213	97285.7	-40.1		1176750	381504	1096		1348380	335072	362.2
	1714430	440704	433.7		1725690	769928	508.8		1262160	524477	2567.3		1394330	317826	865.8		157242	99488.9	-17.8
	1219520	605137	424.2		121025	110957	357.5		938601	5708440	839.9		1839210	505451	2243.4		1559670	428761	981.6
	1423540	659336	1496.4		1798200	993715	23477.7		521966	368277	1216.5		1373350	321999	714		70172	14379.9	-29.1
	79186.9	94312.4	-30.2		1711750	1254060	1570.7		98979.7	106844	35.5		1640710	476320	1953.4		1530700	424452	592.5
	85148.7	97432	440.8		121309	116053	98.6		711257	428103	3564.1		995680	280706	1761.5		927372	708309	72586
	342623	218877	566.1		312506	302005	58		139569	46430.3	15.5		716999	150655	-105.3		94894.9	126025	134.9
	1137180	366301	829.2		175035	201536	-42.2		1620500	454582	1403.1		1518190	432505	1019.2		829853	439173	3910.2
	76803.7	52968.3	-17.2		133748	62361.2	170.7		1875150	586006	2145.1		229954	144542	451.2		1497140	492881	1288.1
	1786930	522921	683.2		2108150	1830650	28576.1		1771100	486939	1557.6		1368820	520477	4992.2		1738130	732766	1092.8
	2004400	561498	2074.5		225613	152659	195.6		309877	101766	79		141562	219457	-260		1835410	854687	1415.9
	1584560	449635	815.2		92480.9	51521.9	86.1		1608450	895550	12685.5		384051	336796	-238.1		1887290	460692	931
	1922580	618636	1145.5		1525460	745926	1306.7		117492	74392.4	281.1		118901	203598	292.7		1185920	768310	1093
	1652900	591884	369.5		204835	159704	-94.6		1862470	505294	2244.5		95040.6	41737.6	-96.5		1338340	340660	607.8
	90636.2	46984	99.7		1560240	1031430	851.2		310804	94001.3	27		1517880	408333	1491		748755	432102	3410.2
	1636350	473571	750.8		1988460	2447270	39257.3		1807340	546658	739.6		1706780	407180	993.3		1744160	724695	833.5
	876004	257134	92.3		72896.1	86893.1	105.7		1925520	4808040	1966.3		77907.4	17035.8	1031.6		412609	175292	279.6
	1612190	410699	1347.7		1496280	1137860	26796		1265970	464184	1388.5		86895.5	61927.3	236.6		149034	130561	-71.3
	415962	255492	497.1		136989	89643.5	79.8		107274	95718.5	44.5		1448540	360047	347.7		619573	537484	955.5
	1606240	476987	843.3		1632710	904683	1521.1		1755290	517160	3270.4		88897.1	62364.2	172.2		990862	677432	804.3
	2640940	1018150	2807.5		101467	122115	-116.3		143703	10833.5	132.7		1057590	339596	2345.8		78449.9	28627	121.1
	108093	94973.1	176.1		106264	76818.6	99.9		121988	78203.9	321.3		201354	153973	42.6		72103.8	55477.4	14.9
	1767670	508325	1236.9		1496990	541816	17273.9		135972	78425.3	259.3		1470030	659971	4662.3		670486	217530	909.1
	1841540	499499	2334		2148360	1769480	41133.9		1931090	624820	4564.3		242050	127537	1761.2		124504	468922	960.6
	1065500	438849	525.2		87826.6	62216.7	97.4		113810	148036	325.1		1796360	350626	1201.8		1592160	353640	694.6
	329871	492390	12		1787700	1026770	13222.7		95675.3	63379.8	-97.7		1390080	369967	1299.5		85414	53123.4	32.9
	1987430	373214	779.9		123154	92666	312.8		1684940	442678	2198.2		260255	70596.4	261		1649430	440692	936
	1749770	400436	774.7		95434.7	89274.6	10.3		309706	173176	737.5		432939	158314	-88.6		1558590	399493	595.5
	1813420	541958	846.5		166860	141761	277.8		263884	344700	802.6		108891	126584	-73.9		3556680	5712870	16928.9
	133362	130277	43.5		119305	172011	500		260279	61277.4	164		1837930	673069	2240.5		1348760	508893	6003.2
	1686000	374320	508.4		103583	93239.4	215.2		1949000	682222	5478.3		132779	151550	-136.7		1411790	276225	405.1
	1127030	346671	723.2		297432	33859.5	75.2		2058780	678107	7241.5		1671250	398123	1676		1459470	1322480	1445.8
	702654	880478	1470.6		77093.1	97480.3	396.1		101613	92715	303.6		1142930	336024	13169.5		180806	2711.1	39.9
	2080340	5713790	3831.7		1802790	1477810	16155.5		107132	70846.9	538.6		1559480	658850	1239.8		3835840	5711530	3633.5
	1549020	421607	387.3		1455440	591368	700.3		125898	75354.2	0.3		2066500	673051	4305.4		1548060	366462	1046.5
	2461360	1282770	5218.9		100164	33681.2	-1.3		3244790	5713470	10286.1		82479.5	51510.6	-146.5		1545790	435380	626.8
	1731830	505706	851.9		326634	320799	35384.1		1269570	430894	640.3		605860	430847	100.8		1608680	509014	643.7
	1148370	261075	191.4		95533.1	76801.7	226.6		1394010	466198	3001.6		1273720	292398	611		1676440	946703	1583.5
	415724	105353	-4.3		1817730	937423	1596.6		74591.3	42509.6	-9.9		223026	166391	-11.1		85489.1	60523.8	-187.4
	71857	67520.1	66.8		202521	98085.5	28.7		1670190	387875	4358.6		433502	651803	198.2		1724570	510489	1349.7
	104133	90827.8	47.2		1983780	1867780	37377.4		925053	345502	2286		1231690	253571	473.6		113693	33723.6	129.5
	100516	55431.9	114.1		1725510	848127	621.2		154244	116678	623.5		761651	184451	588.7		146214	108792	-48.2
	1733180	365072	1233		167820	278777	-127.7		1536620	416480	1790.1		112891	40914.8	926.8		403010	238555	-5.9
	290439	207871	72.4		152736	100324	102.2		99718.2	107374	83.5		1591310	643200	8203.7		231656	66693.4	1712.4
	1901440	641443	1571.1		116208	29008.1	215.7		358628	197001	10368		696933	1198010	1009.8		1567230	346474	1143.6
	1632780	495091	635.8		93498	44829.5	-140.2		142528	161114	320.1		170950	26801.7	3756.1		87064.4	41321.8	-9.4
	2748510	5713610	7232.4		1549880	488362	-438.7		1543100	385624	993.3		243062	95805.8	-207.5		3068930	5714140	10337.6
	1427100	510153	4269.3		85195.9	100375	295.8		2116510	783064	3787.5		948259	400449	58393.4		1538610	419475	380.4
	1162370	895424	1064.9		3505530	33046400	11771		487034	218550	649		466322	89518.9	380.6		170052	359005	483.1
	240447	262666	726.8		121327	92028.9	18.2		1689420	409408	3085.9		224907	244595	356.1		1707400	531396	1437.7
	1729480	492227	1040		1595930	590843	9319.2		138871	57601.5	-10.8		1191490	280114	567.9		1475270	360639	426.9
	80624.3	24057.9	51.9		1815950	914744	723.6		1660370	438588	3227.3		90749.5	54034.3	2106.6		1510980	371178	951.9
	1737140	482510	702.9		1622330	887154	613.5		1694050	486465	3465.3		313576	62882.6	479.3		112367	212745	-169.6
	1418990	331513	935.8		616755	405639	1920.3		2056660	650908	3209.8		356781	163431	818.6		1348100	376942	1168.4
	1822810	499812	878.5		146692	103270	5785.7		1591470	458332	2286.1		110767	70769.1	163.6		1660190	446231	1567.1
	168371	125679	254.3		446074	314286	87.1		92627.3	73027.8	39.3		1111950	254660	724.7		1562980	453470	694.6
	1528420	505354	585.9		200309	128620	306.1		101040	60054.4	228.2		133332	87488.5	159.5		66640.8	88111.3	84.4
	74164.7	74973	217.6		147952	164823	64.2		1719410	460992	1459.5		1625440	489241	1060.1		387719	145456	6445.7
	283561	82697.3	202.2		1258050	861278	3460.8		90652.3	65443.6	-325.9		235160	248687	1072.9		83521.8	120377	139.2
	1494820	350194	443.7		207867	157370	204.8		202783	244349	-49		1555640	394771	1275.4		95267.2	32608.6	55.6
	223769	87084.9	1653.5		176620	102929	-74.2		79483	63022	170.8		1089040	246160	203.8		1859840	661700	1369.4
	99831.9	50105.3	272.8		1068840	1444520	90538		485182	185379	83.5		1203340	269842	359		1459600	381094	1093.4
	2265310	626085	1577.6		1622820	793461	460.2		1686050	438035	1901.6		1727920	442871	1149.5		1603870	408495	1075.1
	155814	74158.5	280.9		91416.3	70233	-152.8		1823290	614999	2900.1		1497720	492833	40729.2		1647580	457874	1966.2
	178962	177359	133.6		1780560	873689	954.6		102330	112298	-5.7		1417970	395400	1312.4		1362150	400982	755.2
	166085	54705.5	44.6		148490	206834	89.5		1355670	539707	3584.1		215013	67655.2	-30.8		1336920	414820	997.6
	1554330	385265	367.2		284267	373461	47.3		113110	62534.5	23.3		112294	27901.3	240.3		1270110	419857	4073
	2138560	581619	1209.9		131108	84741.2	83.2		75338.1	87573	297.4		152846	91724.8	200.2		67653.9	37479.9	121.9
	109350	73246.8	-316.4		102610	32748.2	260.6		111766	46655.3	145.9		99004.4	21208.3	-181.1		1456040	416746	1242.7
	1758670	643294	673.4		2607540	27289500	6568.1		1398890	427326	1100.6		2290850	4528940	4229		1127710	261614	560.3
	102364	33236.9	132.2		1664020	754535	22662.1		418479	391590	531.5		995780	253708	702.4		1639610	598538	722.5
	1531190	353213	1205.7		171081	157602	257.2		142813	35953.9	-47.2		290771	76328.4	643.7		1513230	490827	1160.9
	196599	58207.7	50.5		162851	90902.8	301.9		1298780	463947	98720.2		93612.3	65949.4	-59.2		1226380	542299	1049.7
	1091010	316638	901.8		83483.4	24526.3	80.2		93262.2	68169.7	336.3		1280430	306826	6120.8		128404	177090	111.3
	1463060	323511	755.7		69880.4	93422.6	-209.3		1152680	510295	3414.8		92216.5	91564.6	-323		1521520	387142	1148.1
	1546750	418062	1372.8		3562060	30392700	10134.8		77321.2	68304.1	272.5		213026	74353.2	282.4		93723.4	63863.6	1227.7
	1438110	361364	383.4		189107	155701	534.3		1945770	600271	4487.4		672200	225448	27008.9		1412680	534394	962.6
	99303.7	61987.4	147.1		181100	96591.8	213.8		1054670	324562	1069		1121460	263426	256		98585.3	158196	231
	1803450	538860	827.1		180745	80643.4	49.5		1513300	508478	2108.1		201311	80575.4	-25.8		116060	52589	-78
	1779110	539225	586.1		157679	92446.9	103.7		149741	72101.7	8.4		106120	78793.1	-114.8		1654890	432001	1055.9
	536966	105470	547.9		404896	408256	107.7		88003.9	103485	321.3		1465850	564742	141.7		1795560	594541	2279.2
	80187.5	50374	150.1		103013	111910	-139.9		1692350	553764	2998.4		1444320	367133	598.2		83576.4	49576.8	-53.9
	1436530	328807	714.1		99217.5	90496.6	177		1951030	5714010	2951.1		1268520	316897	86		1638870	437318	1241.8
	1696170	401332	541.9		84627.4	61371.1	266.8		86167.3	18277.6	37.1		511139	51388.5	281.9		100318	138183	-27.1
	1603200	489000	926		157972	149143	100.7		284252	218979	470.1		1359960	710286	508573		263973	97355.7	276
	199409	54623.4	-268.4		179824	75786.6	595.7		135853	105822	92		88256.6	72697.6	-54		1564940	529636	1288.5
	1428150	349410	623.8		249498	200921	183.8		1949500	661102	3337.5		1272670	363581	1514		1355960	328477	443
	1613810	465212	680.1		89978.7	41240.6	86.8		1319860	425624	3437.6		784650	298940	71509.3		1379980	527449	2031.4
	1731950	831816	21265.3		121644	38542.8	161.8		277406	139190	-15.5		1455740	421308	214.6		1481280	324613	1074.7
	339351	105850	-13.4		1726760	802358	17626		852428	543577	959.5		818776	328623	1045.6		1747300	489321	1091.1
	1332110	335588	726.6		444855	611916	616.7		1796530	724306	2032.6		416330	150423	705.7		75593.1	47885.5	23.3
	1580840	392166	410.4		254896	91816.1	15.7		92716	21000.1	119.3		1319180	266868	784.7		1299290	594191	359.9
	104895	60994.1	-229.5		1588630	639290	9147.8		83130.2	90112.1	43		1242100	280908	625.3		104405	94203.7	1.5
	1494440	335320	441.1		181659	110303	206.8		1660510	466486	1767		384818	87069.2	2750.1		961669	338270	411.5
	254764	277879	115.3		247596	286319	-20.2		236912	188856	488.9		1134700	375899	1314.3		1589980	431796	1195.8
	1652950	404201	442.1		1454640	616922	1006		1846770	476946	474.2		1353250	406257	1992.7		1554440	368518	843.7
	1441780	436556	215.7		80838.7	63700.9	-383.8		94059.8	84019.9	226.3		1566100	461130	465.3		1504000	409351	1370
	1485830	422285	2835.9		118496	62664	-104.3		171316	147305	81.3		206612	97271.2	-72.5		1387000	599948	1813.6
	1522520	336721	832.2		514685	211857	158.1		2009860	674388	3665.3		1131730	443252	221		777930	274105	814.7
	1598820	320697	369.3		162562	122313	191		119202	175804	-37.9		679659	270682	5529.9		106605	58995.6	-45
	1405980	380034	684.4		127739	78737.6	329.8		2798750	5713420	7754.8		876427	283160	998.6		122222	110296	88.8
	321303	210693	326.7		108036	81650.7	192.7		77464.5	69182.4	183.2		96768.8	67133.1	454		1741960	511299	987.6
	2586910	1225610	10511.2		157714	138243	281.6		1953190	519920	3837		1511870	375478	1938.8		385264	351733	335.9
	1388080	401044	672.6		1385680	872384	710.1		824843	402094	1529.1		1405150	423355	3749.5		1549030	477994	1179.1
	1051390	305284	129.2		120769	87942.9	9941.1		104119	121534	-148.9		1373540	333672	1016		90000.4	21513.8	-26.9
	1504270	354438	359.7		89409	42261.5	18.2		310588	215539	202.1		1717260	550018	4869.3		1580890	603496	1185.6
	1534330	432595	2296.4		416995	520097	292.4		305189	295566	1223		108785	50627	124.9		990614	339267	2441.4
	1425320	489497	499.9		255003	102040	164.7		176180	95349.7	287		1657580	448111	1917		1933040	611085	1085.6
	1520100	460686	408.3		178164	115164	-64.2		139044	69120.4	-33.4		1454340	480391	6613.3		1384680	490404	710.2
	1511920	523261	990.8		93368.4	75902.6	305.7		125534	44758.2	232.5		168377	227910	-439.5		70746.6	77631	166.4
	1934750	631566	1535.7		80426	58023	-17.7		1798560	583473	1232		1564390	464535	2293.4		136198	65074.3	80.9
	1480340	310313	1040.8		427459	553272	-23.7		93671.7	55522.3	-15.4		722494	198787	375.7		1462320	622161	875.9
	209600	95708.4	-68.4		114500	50703.8	315.8		1556360	577144	4740.3		291496	78739.4	-119.4		1435630	345374	910.9
	1044750	339867	449.9		1629020	706805	55209.5		96138.2	40312.1	87		817163	376291	14653.7		115130	212015	126.1
	1697770	425570	517.7		304503	220676	111.2		1249100	381246	3041		1233030	324107	1778.3		105560	54798.3	-81.9
	442788	216196	507.4		105440	97553	127.2		245264	124696	483.9		1795930	738024	1922.7		154497	233167	151.9
	1510110	416337	1430		106933	122416	284.6		2129010	647266	2915.7		1716130	551237	736.8		1302250	426136	1408.2
	1330540	329219	359.8		191106	275599	157.5		252124	1950920	-125.2		888902	239338	379.1		1070820	801561	108804
	134518	241339	98.8		219571	132925	-136.7		1703130	534033	1728.3		516334	93677.8	589		1234560	386905	563.1
	1588980	435720	484.3		339988	306901	132.2		112336	97811.5	316.8		3950360	5710170	2803.4		91276	68371.9	-112.1
	1723730	540038	1862.6		85514.1	71565.7	1205.1		191770	53027.5	129.1		1319850	281743	792.6		1600180	407870	1113.4
	288101	121444	1678.8		99781.1	47025.7	959.1		1641390	424428	1312.3		789667	244707	786.6		1659580	425031	1976.6
	1690850	483780	966.9		1251160	433259	440.6		136912	120430	-54.8		1148090	190802	64.9		737006	666122	1187.7
	1685500	425313	579.3		92561	83901	232.7		590962	443640	1514		1555790	320538	40400.1		96043.4	82989.5	140.7
	1821420	500142	1957.3		1606830	1176020	17589.9		90396.3	85003.6	196.6		1074380	235355	396.3		212417	388548	-203
	1670880	381567	876.3		140304	75658.1	-63.8		220223	67213.4	179.5		93348.7	95047	116.6		1695960	553725	1248
	1493220	468646	1045.9		90402	35130	126.8		312627	400030	653.3		1507380	415601	792.6		98390.9	41272.7	-11.1
	1661200	423064	1112.6		118843	185230	-22.2		2059820	597075	4683		523362	286428	1063.2		96524.8	62020.6	470.2
	1567080	346127	916.5		94523.9	43998.8	20.3		1520670	378115	1010.6		235308	209744	19.5		3096220	5713250	8437.6
	1180700	256310	673.1		106553	188439	40		3562300	5713340	15953.6		1583000	430577	29811.1		1346350	484334	808.8
	2241440	717476	1980.4		162399	213191	-116.8		136234	87242.2	-35.7		1349980	351952	46729.9		99389.8	34447.1	-110.1
	1431150	435792	532.3		148032	36627.5	-170.8		1357010	361483	7159.6		114432	48962.2	-79.5		746477	548748	942.5
	1598210	402574	769.8		84853.1	82474.8	84.6		1797660	447798	2882.8		1322770	434399	499.2		1454200	364870	504.5
	1061350	343055	484.2		98801.5	85830.6	-60.5		110370	66205	205.9		152464	40729.1	-147.3		126840	115180	17.8
	1277840	363390	858.3		104675	133524	60.3		372822	133887	533.9		81713.9	33197.5	-25.3		1358990	710190	546.7
	1358010	351804	728.4		1376970	454731	352.7		375475	123054	202.1		258124	296357	-115.8		155386	44999.1	232
	1573180	383099	566.6		111866	88589.7	126.6		1258160	406678	1909.6		1634320	421737	1189		314185	197332	109025
	298074	250052	809.6		3924570	7869180	10368.6		1763600	456763	3409.6		1386400	363436	552.4		1376000	690796	740
	1927240	345529	1388.6		102097	174318	238.1		264245	286006	-125.5		1152300	356222	3649.7		272580	149637	-144
	1490570	510614	1415.9		152697	231115	-195.3		84507.5	48725.7	143		1522850	480362	874		70422.9	38800.7	26.9
	1631030	422638	1514.1		218739	222557	96.9		168676	122880	-387.4		210423	76052.6	288.5		100861	26052.6	-107.3
	1444380	350295	532.1		132427	155707	172.2		1078330	401630	1949.5		123674	57084.4	748.3		1793990	2111310	1324.1
	1471900	337156	582.9		117140	71392.6	4556.8		1900110	514873	6299.5		1257120	261284	413.6		1696700	522774	1184.8
	1456890	397776	979		123816	88691.1	107.7		79879.7	20074.3	130.6		118304	74759.3	231.1		1550540	389263	1154.9
	1225210	425783	29468.6		86140.1	41895.4	4		109036	116064	-230.7		125794	54711.4	1309.7		1519840	389508	965.5
	1732050	527066	406.3		75508.6	48057.5	117.8		295466	301496	280.5		1353660	568100	241.7		1662600	469622	1023.5
	1956630	660684	1128.6		100852	69512.8	250.1		632930	1035150	134.5		185369	141924	652.3		96448.1	49300	128.8
	1537840	347888	436.8		1651730	787522	1622.2		1295950	498400	2079.9		101330	52573.2	44.1		174323	63774.5	3.2
	1623030	379202	973.6		183288	109852	-317.1		1342320	5610290	6657.7		1233860	268067	1585.3		971538	401031	3196
	1307840	260652	325.1		131553	173544	16.9		1941960	721492	5920.3		1259330	357201	700.2		100881	104980	-139.4
	1117470	363022	1679.4		660194	404033	97511.4		81123.7	43865.3	-5.2		272826	297578	-147.7		146746	52657.3	451.2
	243919	45762.1	215		461243	901411	397.9		1909740	663548	4451.8		326700	204783	1200		1437200	464180	207
	1361220	350008	651.1		396960	370747	32.2		1606300	495876	3066.1		1508370	370356	1577.5		73325.5	121776	43.8
	123804	180279	153.8		212994	321324	80.8		98130.8	111398	228.1		969947	326386	19939.4		132482	147987	23.6
	1471710	396305	827.1		85658.7	73517.1	15.8		83311.3	130198	-67.4		138923	118824	205.1		1626390	354229	659.4
	915808	317316	289.7		108500	30876.8	94.3		2025190	716283	4475.1		938849	273917	1233.5		787870	299490	404.6
	1776720	514133	1182.9		141201	107062	368		1054200	740486	4315.5		1500060	349214	937.3		77248.4	30057.8	-25.9
	94453.7	77281.1	154.2		212095	26375.4	1273.2		303532	275214	-143.5		147638	100715	73		79457.3	83379.7	209.5
	1336390	490833	393.3		1463050	512282	14799.7		144316	58416.4	-3.4		1435650	386072	2558.5		95387.6	42341	19.5
	1648610	414490	891.9		200333	124149	3372.1		1741860	689190	1269.5		1210090	624338	125226		191487	61424.7	344.4
	1492900	363109	843.2		896738	252995	6050		1034480	285241	319		1290620	275955	827.4		1495190	313669	802.2
	1571540	338742	335.2		128859	59701.6	-158.2		81455.7	55522.3	-85.9		1469750	423431	816		173800	149233	9.1
	139792	81292	836.6		1746440	664023	2102.7		1688620	517728	507.8		109740	77247.3	-16.7		1758310	497390	1267.3
	79721.1	95716.2	47.2		325954	350090	318.6		81954.2	120640	20		123897	70494.5	5237.5		863302	616767	1679.9
	1793080	534158	964.7		115181	61403.2	169.1		108186	15766.5	-25.5		1028430	227351	1021.4		91148.7	10267.7	-148
	1663190	533651	1359.4		145905	61298.9	160.6		206168	141376	544.4		85142.5	51498.6	-189.3		86973	33094.3	-24
	1310830	309049	480.4		95513	103281	-128.3		1939670	631402	4424.7		1466510	376411	1282.1		1757700	488148	1472.8
	149868	72118.2	-294.7		109355	35546.8	80.9		141372	61219.9	-315.2		1469360	366219	405.2		203435	73014.5	-70.8
	1789870	480397	1068.3		116475	42308.8	2608.7		660724	685033	38657.8		1517430	453155	3097.8		306410	335479	-177.5
	927819	259790	188.2		181908	152175	-25.2		89943.9	94811.5	158.3		1276290	261200	672.2		141441	217852	253.5
	1638110	361921	651.3		194184	248065	105.7		366050	149948	532.1		116053	116733	1966.8		455196	272053	20244.5
	1602060	346372	359.1		3720970	14147100	4277.5		1889680	686596	7204.8		1361160	5713630	1422.1		848831	680473	20738.4
	251456	312787	726.9		3593410	24680600	6008.2		1775650	571126	2100.7		1461440	456990	1450.5		1488770	376653	846.7
	1751530	879098	637.2		3378170	20196900	5524.8		91905.8	48959.5	-53.5		1177830	321017	948.9		280872	208057	169.6
	372316	220020	749.9		80802.7	95024.1	44.3		173436	109276	376.6		83185.9	64286.9	-22.4		77241.1	59373.5	158.3
	1587930	442113	2141.5		82035.9	115401	2054.3		68422.7	159549	1		1334440	326387	863.1		135606	13919.1	1492.9
	1658950	421027	846.8		1789010	794579	1186		70571	42158	69.8		252278	230826	601.9		77292.7	33027.7	153
	1162910	373339	899.8		105135	169066	98.2		108534	70674.9	182.5		565830	427626	36689.6		260237	312830	-172.5
	1747340	664696	685.3		376032	69502	3759.7		2014330	614707	3542.1		1366640	347099	650.8		1111410	357084	38885.8
	1073380	380150	530.1		618373	1107020	5032.1		3632250	5714310	15974.1		1207450	365887	1329.1		1540840	472444	554
	1556100	334252	832.3		1619210	651631	869		99145.5	43042.2	-85.2		1497910	394457	82955.1		347916	657957	357
	1602470	388052	837.9		2156960	1174720	4750.3		1533470	344379	2060.6		1577720	442804	28444.2		88502.9	108625	323.4
	502188	550305	1973.3		1741480	679191	949.7		1935550	553990	3288.3		244180	307368	261.5		109101	17276.6	189.2
	1333760	391262	595.3		1650050	778901	3002.1		112882	50989	-205.1		488126	134073	7022.6		115024	188577	-30.4
	90423.4	39599.1	-93.7		384616	315659	595.2		1694890	453111	808.9		503496	123671	-178.6		267481	265510	393.3
	292410	144486	244.9		115074	50439.5	-62.2		263131	141030	54.6		496196	381611	487.4		118374	34455.1	223.9
	1703680	450960	1009.6		104267	45603.6	107.8		95727.2	85534.5	265		1160410	349168	1401.3		96492.7	58667.7	174
	1407420	341247	743		1700400	757429	907.3		1710480	704394	3328.8		1547350	469090	28693		94757	104534	-148
	1523080	362942	863.6		2328800	4206570	14476.5		126806	75187.4	145.2		120654	203663	177		151185	177372	-209.5
	249344	74499.6	444.9		1176900	604933	9246.2		316606	460266	211.3		398708	504433	162.7		1684810	453725	1077.5
	1472500	322040	452.3		1827980	968066	2677.2		1283770	1268130	3343.1		1088690	245448	2824.4		183079	93904.7	201.9
	1662690	397433	834.2		1520500	673774	10293.6		111175	79493.6	375.6		116757	78863.2	242.2		98028.8	83172.6	-71.8
	87947.1	27489.1	162.4		1359190	876769	8950.5		226428	226275	722.6		1542650	653149	48009.3		98680.4	27952.8	115.6
	1382780	367181	766.9		1541280	1008140	8422.8		115781	76781.7	-34		841574	271621	504.7		78569.1	73221.5	-8.7
	820597	319110	559.5		1991940	1132270	39384.2		1558240	557078	1245.5		2298230	1145950	67881.9		111318	201191	-182.1
	91550.1	100462	224.3		367530	-7208.8	-657.4		1749120	477688	1830.6		377859	483083	213		164629	78955.7	-121
	1134120	294220	779.3		1613430	433979	748.1		149190	75382.2	3052.5		165068	101332	131.9		91629	62030.3	107.5
	1582250	336933	457.1		126777	120013	29.6		758724	495153	3296		551387	285608	579.2		1381580	423060	522.8
	460526	493966	96.5		1761380	794766	1150.2		1680090	520858	1918.1		230372	42157.4	755.3		89778.9	67398.5	-4.3
	1185420	384543	912		1655790	1013270	17306.4		109788	114160	256.8		73276.9	28754	-134.7		1844720	507455	1551.5
	1790680	553602	1165.9		128267	132819	6673.2		147570	241504	19		238312	146037	2032.5		255585	319428	92.1
	79663.5	35465.5	38.5		169844	100855	163.3		125946	86566.5	-96		154906	45145.2	32.9		264602	251577	48.7
	92666.2	124668	-133.7		132704	223055	75.2		1688900	505544	2039.9		1594610	546755	53401.6		124741	139916	-138.5
	1628200	404517	620.5		96516.1	80243.4	67		1505330	392562	2038.7		1704810	452139	1011.3		1614630	451784	1620.8
	1531830	444726	686.4		177693	97516	-172.2		149716	60523.9	87.8		1961450	845188	108852		89761.9	50347	162.6
	1625010	423839	837.1		199308	229511	147.6		136388	56937.3	-179.2		1079740	385255	335.6		152448	1017910	520.9
	1371380	433329	263.9		127755	204754	-65.8		431392	170324	-78.7		1985990	870600	3030.6		133918	70865.6	149.6
	1662010	721443	844.7		1182330	619282	866.9		1124780	425284	2111.6		1251950	363387	472.1		346496	114010	109.6
	310150	92733	261		1637300	799002	1385.4		193739	264060	-546.2		1070470	410486	1705.6		3187050	5713980	10510.1
	1368400	406392	1011.6		1789420	745376	774.4		1723230	424750	1533.2		102293	97170.2	48.2		114230	33643.4	47.9
	1399970	371865	572.3		1785410	739232	1253.4		224411	376374	2472.6		1539540	576200	59436.4		158604	130309	6022.6
	322326	64793.5	28.5		1427490	742314	677		92215.3	92613.6	175.6		262998	85851.9	217.4		119283	42820.5	73.7
	1913890	463888	851.9		105904	151087	-42.3		376140	456667	404.1		1014270	216176	650.2		1433690	439615	1008.9
	1585950	418947	761.2		1823510	1121420	20645.8		2040070	781710	3926.5		1362430	331082	23233.5		96598	26074.3	120.4
	222024	108486	179.9		1947950	989601	31993		2088080	635486	4096		1352030	410742	753.6		667263	326249	755.4
	739271	246084	458.6		1175220	650559	231253		1662000	418512	2268.6		1474180	391083	498.3		79725.2	139806	148.4
	81417.9	68383.3	442.6		1803800	1965820	56238.9		93814.2	69230.2	148.5		892380	290715	796.1		1394680	385927	951.1
	768344	1585300	198.8		94577.7	183466	-177.4		1835240	498809	3152.5		1208600	369646	337.5		151544	145646	56.1
	1506980	605725	1170.2		1481980	612724	855.7		199784	270506	-146.9		1259990	282416	992.9		88744.8	79415.3	2885.4
	155421	101138	56.5		1636330	637638	885.3		1599660	558616	2479.3		375632	124282	8768		84950.7	99416.2	-39.8
	1521010	363414	691.4		189343	179353	212.6		133602	103888	-95.5		1723140	648711	3250.2		167170	13240.9	73.2
	1722330	505919	1128.5		1982710	1582390	25925.4		139258	32598.5	346.5		924824	273449	232.2		701515	647585	54518.1
	1603940	454119	1126		1988830	1149840	16696		99176.2	80936.1	326.4		1305270	323614	808.7		3276140	5714260	11298.4
	1457110	494538	558.5		138509	95886.9	213.8		266835	503062	183.1		1592890	384229	2084.7		243209	182326	-102.6
	802895	305119	480.3		87765.6	56385.8	-39.1		92967.3	105102	-158.4		1224470	213321	292.5		188893	59095	-5.4
	1510620	366078	323.9		106533	86051.2	-169		119188	101555	346.6		2453060	1113650	3546.9		203978	48481.3	152.5
	1615280	374119	1072.5		1681100	632407	606.4		1758820	568534	1510.5		1375270	402214	20186.2		1589970	509754	705.9
	1574300	370609	565.1		99479.1	99553.5	809.5		525036	679566	524		1584440	478650	909.5		153569	63015.9	284.3
	1637550	325037	818.7		86824.7	132904	109.1		1788060	939368	23712.1		1505530	379277	77301		107379	44404.2	-153
	1716490	469657	831.2		188480	200555	94.4		257342	195270	39.5		90738.2	26516.4	-7.7		140704	41139.8	-36.9
	328424	468579	91.2		153005	96507	189.7		166484	96865.3	-194		1290040	253196	1408.6		1325200	489398	441.5
	1631690	399289	345.7		1089080	897149	464604		259632	137562	100.1		1468210	298935	805.1		83577.5	67359.4	-182.4
	231308	137218	306.4		1981060	1022070	1071.1		1218800	419408	5210.3		1115710	232695	811.7		234090	63915	-373.3
	282365	195101	281.8		159510	154400	202.9		88674.2	30248.1	1530.5		143369	46268.2	724.7		265496	1403530	4017.4
	1353340	302025	417.1		1745030	695348	6322.4		1819480	456510	2127		1223270	431140	7278.8		151226	26585.3	-6.5
	1354790	356542	287.8		744917	654837	775.7		1908180	588320	3045.4		1482060	300261	993.1		76974.8	60362	-38.1
	1361400	323583	414.7		1593280	742908	1075.9		1558420	348946	2008.2		1178110	309187	956.8		1663060	468376	1860.8
	822474	290726	9323.8		1628260	1668290	10422.4		246492	88899.9	-53.2		131258	135409	168.7		90858.8	98668.2	29
	1558320	416740	675.9		82839.6	136744	-148		100492	89441.3	92.3		157082	107602	32.8		357912	348484	68.6
	302672	189899	548.6		176119	112875	-158.6		108712	32635.5	4.8		230380	206687	20158.5		137211	105662	277
	1583240	520356	515.6		2039740	1137480	31391		156906	159252	373.1		339895	50476.4	1448.5		181514	129647	307.6
	126020	282225	-216.4		1443350	522562	10530.8		344595	61067.8	-52.2		1638530	398954	3869.9		142394	91507	-2.3
	1771760	430342	1118.4		1591840	648922	1055.2		275152	127878	460.7		685979	230496	37230.1		368200	94677.4	419.4
	1469620	568662	791.6		84555.6	78604.2	143.2		225186	332976	147.5		115441	77277.1	617.5		360257	317730	22698.9
	1609690	473159	647.6		104057	37572.7	311.1		108004	26483.6	47.1		1332540	289278	1090.3		195862	198893	249.5
	115643	37427.7	-171.6		161176	99933.7	227.4		1507600	475213	1178.5		1265350	357291	3669.5		133480	115272	189.5
	1307470	242192	513.5		2997770	31286300	10610.2		1559060	366566	1070.1		1087570	424384	63668		238362	278253	60
	1975790	618063	1003.6		1961690	930851	640.2		79727.3	64829.6	35.1		1339370	489962	54563.8		144931	66014.7	-32.4
	1475870	458490	507.3		138697	93136.8	-38.4		1844490	551139	2153.1		88225.2	91779	7.4		1858960	509946	1198.3
	1534660	361972	1678.6		1704770	899089	1310.4		2049440	643366	3842		1316980	294391	1376		91697.2	138600	28.6
	1782280	623200	997.3		209924	257150	424.9		1710370	446598	2306		1269410	299487	1455.8		97465.5	49582.4	200.1
	756535	270178	397.6		1526050	673928	28793.2		129500	61432.4	568.6		810545	432974	54350		81988	132398	-9.9
	1631890	345484	639.1		1508660	605634	11245.4		138574	91198.2	-114.5		1678410	545359	51179.9		3906690	1806360	10802.7
	237819	220342	267.9		80744.7	15081.7	128.1		1850780	533377	2607		1264410	279691	669.7		112298	27953.3	-134.5
	809855	251370	487.5		1663420	781950	783.4		95447.7	29562.3	184.6		1520220	452771	74867.1		89158.8	35554	-115.1
	1622730	415032	495.1		1851670	1521980	28732.7		357228	216448	566.8		1482080	468299	491.7		107401	62295.9	-11.2
	1493380	370591	115.8		1381190	834696	745.7		1464110	409784	2072		1566690	389088	1209.4		1484330	698252	789.5
	1354600	324897	657.6		109929	129742	43.1		112770	80854.5	-484.5		112808	46634.2	-109		115144	57667.8	-22.4
	369472	428604	1075.2		1988170	1448150	26120.4		251968	90968.1	209.9		1417440	358735	1341.2		101043	174366	234
	930050	411789	561.4		250516	218774	3094.4		1246570	505874	640.2		1737170	483241	5618.7		474842	174423	202.1
	174278	39881.1	3876.7		3289870	33222600	12441.7		1333390	501054	1900.6		679986	264502	453.2		147050	102363	235.2
	1557490	339577	533.8		1657240	837944	36479.9		3463690	5714090	13245.6		1245990	312837	6924.2		190712	734285	584.9
	1437080	313914	779.9		71803.9	59498.7	-108.1		142284	103155	255.1		1469660	494089	1168		98784.7	185098	175.9
	100215	60612.7	146.7		169464	84036.9	128		153285	169990	739.5		1263710	344308	11821.9		3946360	5710250	5398
	153007	66429.9	407.2		181039	252140	106.4		1625190	482174	965.5		1253400	374134	981.2		513842	71713.3	-13
	1743130	367708	851.6		295414	286802	753		106044	60544.4	-150.4		121097	143802	-62.5		142271	67402	-226.1
	1724370	516244	836.2		1012590	527953	26064.8		1782370	419726	1930.5		1260760	610045	9148		98265.4	64719.9	-417.7
	1410310	408934	1092.7		112459	162416	-58.8		1938090	644353	3586.5		1959570	1067870	5972.8		234603	2964.2	101
	202432	37131.2	370.9		278404	502816	333.2		1557860	454058	956.1		1487590	431972	761.1		3927990	5629440	4848.6
	1766800	437737	907.9		167939	258156	411.2		125244	40632.1	295.3		308360	111671	9687.1		142243	150710	306.5
	98844.1	70166.2	289.3		76515.3	57866.6	136.4		1609030	428400	1289.5		174346	91031.4	-345.8		159762	181391	214.6
	1328180	301853	219.3		1706480	890172	535.3		1247670	399918	3259		1375870	321244	1119.7		94817.5	45499	236.7
	1500180	476110	609.7		168665	212031	591.9		80672.2	13168.1	90.4		347577	188548	46605.8		148760	217517	-172.1
	468650	579537	786.3		1567650	924034	1648.8		1057530	526154	2618.7		1317220	271901	198.1		113425	52913.7	388.4
	1745700	1632050	700.1		1827530	935628	27868.3		76283.8	45659.9	-206.2		1520010	311915	839.8		109110	100501	72.5
	1978590	486499	665.4		291722	134417	68.2		1642640	427681	245.3		1495080	385545	35859.2		136704	90576	279
	1469400	397226	606.2		329889	1186930	458.7		129576	36371.5	181.3		166554	139042	643.3		310874	331077	157
	1684280	408268	864.9		323736	181682	197.1		224130	114660	-181.4		1372070	311551	119		117899	66918.7	-98.4
	186340	56072.6	80		1499420	630335	857.9		114627	22587.8	116.3		95958.8	68372.4	185.5		1638880	502114	1134.8
	86812.9	56570.9	199.8		118655	105760	106.8		85880.5	40214.4	150.7		205227	67721.6	434.9		1337430	510936	1196.1
	1479110	297699	635.3		76736.2	76928.5	42.3		221554	84215.5	-90		1388000	368968	687.6		109786	56814.4	236.6
	1721950	384600	143.3		83466.2	61656.1	-9.4		1482260	396660	2355.1		994041	286853	7827		196036	105918	-311.9
	975438	278406	338.1		1575090	1382050	58080.1		130167	65261.4	-214		111443	42030.5	126.3		1955160	909814	1732.7
	1356270	544644	3119.8		1568030	563939	638.9		3258660	5713580	17760.8		235870	69267.3	358.5		71832.9	40650.8	64.4
	133876	71548.2	142.4		1464500	1140240	1661.2		1725720	503875	2374.5		1456750	362608	1175.5		2228070	1530650	2425.9
	1484730	285369	612.3		1053020	517813	799.2		247653	68411	159.1		1315640	298562	568.8		288377	496119	-229.1
	942719	315662	1214.8		1392000	940405	495.1		1525250	453575	854.6		980177	179283	19816.4		81371.2	38797.3	-49.7
	1491240	347775	418.8		1487650	687302	41489.4		82265.5	95618.2	364.3		1340580	512559	1408.5		1046050	437677	1562.7
	1510560	462598	1077.9		1943900	1800510	177546		226827	194974	-233.9		2299330	1458920	21825.8		1561020	351892	568.6
	1745700	580800	772.1		113645	111985	274.2		191167	58453.6	-85.4		159729	166294	-108		3526790	5709080	3908.4
	897022	341471	934		2646570	26821500	5938.9		1359040	477563	3030.6		1588390	475863	1197.9		2335590	1502900	3562.8
	1705530	427022	1094.6		88704.7	48600.7	-110.9		1770360	494470	2515.5		95086.5	120283	357.2		1636740	493130	844.2
	83311.6	66555.6	-30.1		1448380	954527	15112.4		104620	95757.7	82.5		1590410	750923	50533.6		249061	156239	86.5
	1692790	379432	1673.8		379021	350310	11189.7		285996	132088	513.1		1593310	481707	27943.2		1651350	480431	951.6
	89767.3	35696.8	-296.3		326370	94924.6	121.2		71774.2	60086.2	-39.5		1534490	444827	878.3		292246	73062.4	187.5
	1683820	436305	750.9		83176.8	51176.3	1478.1		185124	206721	-115		139320	90112.3	214.2		1788920	2632500	3828.6
	109205	165693	677.9		1475830	502387	252.9		1614390	467506	1339.6		1382450	319269	1090.3		1789310	614570	771
	1568690	357702	474		100020	81342.5	-95.6		111739	120150	-267.4		1172330	362962	36281.6		1515630	371794	759.5
	206214	378670	150.3		423389	400551	414.7		1355480	364326	2189.6		1715510	777342	7727		1648330	399826	1009.2
	1316690	531094	573.8		1238600	665888	458.4		197380	84434.9	4.1		715267	179337	537.9		100618	46143.9	247.8
	1707160	456367	1254.7		1457420	880553	5954.9		2179080	769126	5059		1439200	332815	3290.1		1594430	560409	1851
	430602	209470	800.3		1488850	911103	5440		1531280	474598	2355		343523	153347	589.6		173799	103058	-76.1
	112869	73027.7	188.4		127903	54662.4	-1.1		915276	322720	1473.1		235878	249818	282.4		1752990	945112	2391.3
	860968	278995	514.6		70982.2	77329.8	-207		81158.2	44254.2	483		1876420	1498710	113581		1759850	489812	1418.5
	1665070	498172	506.6		1535140	871877	1248.3		77924	118377	246.5		1350360	282819	132.3		3293730	5713580	11675.6
	1459760	322217	756.6		1669910	996141	24478.2		128016	35738.3	-0.4		1325540	514151	484.1		1670720	583118	1033.5
	1398570	355118	568.9		1393180	711354	810.2		1721440	526976	4055.8		1899460	602497	10602.6		1560560	412439	1527.6
	389372	293654	383.6		93203	72304.9	82.2		505962	64728.1	855.5		1220290	369124	2237.2		1553030	413667	904.7
	1260760	310383	866.6		123083	4452.6	580.9		93521.9	57126.5	282		1450350	382680	825.5		322920	117805	69.9
	341211	237180	90.9		3944670	3567140	4990.8		79664.2	30568.1	-177.1		1358090	378457	1140.1		1468280	479626	900.9
	659690	365088	551.5		1111850	687998	107025		1567470	452066	790.2		596592	534399	40010.4		1558330	345021	650
	1258800	297311	998.6		1474680	486290	265.8		862996	309108	43573.3		190652	256507	8.9		1338290	334016	961.5
	189941	118754	301.8		1803620	904293	2586.3		196908	225913	-21.2		718865	785408	52419.3		1950640	615181	1051
	387741	130444	-22.9		143626	70089.2	-6.3		1448510	494628	2910.8		1245310	399498	605.5		117203	90286.7	256.6
	408015	596960	466.3		1550350	1096490	1630.2		1528010	616492	5210.6		536126	104823	299.5		2706800	5713870	7035.3
	1425940	277546	612.1		1558090	686488	728.1		1663250	490892	2181.8		1312810	304697	796.2		234433	174352	220.1
	1475170	337668	244.1		120009	97074.7	-62.4		131816	89758.4	124.7		1300750	594984	55804.4		209346	50678.4	-245.4
	1587220	389870	557.9		119000	139265	-255.6		139179	30918.5	95.6		1433840	501367	1726.7		626268	397302	1121.1
	1938900	488114	1073		289453	346862	-60.8		112015	147486	176.6		1890190	533565	1812.3		928627	398942	544.7
	1404510	407520	617.1		130586	339068	477.2		87204.2	59218.9	-119.9		730894	271053	9817.2		2419150	1127960	3163.9
	1269320	216095	471.8		156105	73471.3	28.6		1725550	438134	2936.5		1399490	288648	475.9		253077	120137	130.9
	627337	268385	544.1		717646	732964	2917.4		80371.5	142550	17		127403	161723	-180		749810	412129	558
	1524080	350236	878.7		1621200	606152	664.4		78708.5	126456	-135.9		682460	534316	1673.9		123079	54266	167.4
	1474200	291021	566.4		151797	72429.4	525.7		375902	260822	510		1284420	321336	25442.2		101209	73679.9	4502.8
	1553930	366553	790.2		3900140	13018500	3098.4		114163	30648.9	40.5		377644	275629	95.3		618267	440748	1456.5
	81543.9	158193	372.8		107708	199133	213.9		155990	27386.6	61.2		1293880	384402	481.8		1932590	552724	1413.1
	1242150	418746	1798.4		1519330	556490	855		80483.5	90743	-14		1304970	242085	516		1798860	470870	1137.5
	1653640	458405	889.2		129447	-2826.1	300.9		126523	58394.1	266.7		1814800	764545	11788.9		118586	212503	-4.9
	1607420	617998	16745.7		745286	367739	7286		97619	92392.7	382.9		143073	106139	106.6		1561690	417771	543.7
	1432830	342884	831.1		3952120	5945090	2913.3		553907	640081	508.7		1537710	685931	2176.8		1675020	573733	1106.9
	445193	102292	227.7		1535170	635684	909.7		1915190	560798	1413.2		1570360	420876	140273		1615160	491274	1105.4
	1569260	452094	1126.7		1663580	822062	21672.1		413107	296297	12983.5		2290060	721807	6991.1		1342740	796629	2688
	1703540	480803	889.9		3939930	20851700	5617.9		112726	89746.6	102.2		1474790	357184	2787.1		1546540	333368	1340.5
	1482240	397737	296.9		125533	68064	-63.3		1874070	685015	3069.5		1415780	417411	8680.6		382874	352389	1472.5
	1381760	293854	893.8		552690	1391810	305903		79506.9	36458.1	-69.3		132087	41037.7	445.1		1619600	527575	1176.1
	1376860	279501	346.8		186665	169831	114.6		100835	93720.7	1159.9		1268790	476818	10100.2		1455610	392946	594.3
	1503970	353246	1216.7		1491970	744907	6813.9		173347	52024.9	181.5		1527240	544768	61043.9		1642300	421768	1265.6
	1672830	431857	600.3		1548440	547958	1621.9		101998	79786.6	-11.8		1236980	269076	847.9		161410	150134	296.1
	1431190	369556	1231.1		1691570	1524060	2580.7		204244	198399	119.5		2088870	846080	2090.7		105796	194214	23631.6
	1563390	334939	1013.4		1848920	1540820	22359.9		119515	182986	1102.2		1234110	366754	592.5		1609940	646486	975.2
	1367630	302498	431.2		3569640	15247000	15059.9		147707	93032.7	-11.1		1361330	624734	103678		1531060	662467	1559.9
	1456600	694420	92968.9		344888	151767	217.5		77571.4	23889.1	71.7		1612220	412731	600.8		737973	863809	3412.4
	1511040	507577	956.5		1722380	786252	3628.4		1734160	517433	4690		85931.5	43179.3	8.1		94920.8	43015.4	-165.6
	1895520	906435	52330.8		135886	42896.8	13.5		88669.7	85090.6	293.2		1872290	571190	1477		1637660	641333	1458.3
	1603120	384051	862.8		676571	491085	24355.3		74539.5	80559	-79		1467470	376437	13068.9		848901	410885	1465.7
	1657860	456456	316.8		1413050	601039	538.2		98218.9	86602.1	171.2		1341440	312990	839		1449110	526588	3885.6
	1493130	303542	571.6		1237700	1095750	651.2		75435.1	56176.9	71.5		134976	232906	10947.5		1531110	386790	357.9
	1019540	260844	364.8		1024810	635825	4926.2		80501.7	28506.6	-199.8		2065730	1606640	1029960		1096490	330953	712.3
	1696290	460044	1027.4		1416840	601748	167.9		72931.1	113481	-143.5		1577180	807662	1957.2		1586520	388202	571.7
	1371770	415265	-204.7		1377980	616394	1219.3		75613.7	94018.6	-170.8		649392	161077	133.2		1481800	709455	112375
	1784130	402222	1185.8		267337	145354	556.9		118732	67559	291		81619.2	74166.5	-181		1943650	751847	1850.6
	1754060	395415	1050.3		672595	5340740	4407.8		127251	50594.1	95.2		102301	65500.8	267.7		1440010	397270	1479.5
	1499580	503374	892.4		1748670	707394	654.3		76739	54448.7	236.9		631446	205262	769.5		1749440	595631	1901.1
	565700	311856	1218.6		82098.3	141595	-17.8		73819.4	50241.1	25.7		243784	155509	344.6		621790	671074	65702
	98829.5	111503	317		1557630	533254	761.7		282074	89022.4	12545.7		86500.8	115622	36237.3		1758680	446938	2005.5
	109152	64773.5	110.6		1290200	582862	1053.6		1578410	429860	1482.2		829077	252972	1028.4		1773480	428378	554.2
	1422660	490532	921.4		1112150	560351	1849.4		1577100	443705	1333		1484060	638810	3537.2		1579230	458656	858.3
	1471840	396704	679.8		3598750	34419700	15174.8		84261.7	28346.6	113.7		949152	329195	1509.6		1582100	424236	1510.7
	1514860	428561	736.2		99920.2	81192	-52.2		80099.5	69687	198.5		143901	88194	-65.8		103624	53751	3634.3
	137947	85529.1	573.4		1787240	1129940	1499.1		114339	211978	361.2		1232730	296913	252		1568470	439620	2058.8
	197461	64045.4	445.4		375318	647758	-117.6		83435	58760.7	144.9		578399	244944	1762.2		1563760	353307	712
	1677970	664974	1184		1594840	642446	1056.4		101643	89169.1	193.7		1760220	499925	18526.7		1029750	1233420	159473
	122718	17069.8	89.8		74545.2	82463.1	-117.8		265650	179814	44.2		1480090	397119	3312.3		1874990	734109	2620.8
	236010	196852	295.8		84953.7	67946.5	185.9		209412	125836	124.2		147785	60639.5	420.5		306798	90658.6	181.2
	1490990	430357	1592.6		1361260	640945	1211		230819	320777	-5.6		119338	43510	343.3		2838180	5713840	8553.8
	1471490	383750	608.5		1778460	851004	24384.5		234237	187678	-214.1		1346530	342431	2987.8		1709280	442860	1264.5
	1154810	386279	411.5		1387110	496139	534.6		86515.1	107457	281.5		1640300	557978	1227		1663970	415273	965.3
	1826390	516690	527.4		100040	57338.2	55.9		114158	63658.6	-130.3		1325680	291094	11877.7		439365	157511	-60.9
	143616	115506	254		1448380	600240	709.2		1674240	463327	1653		1204360	273526	192.4		2000150	659416	2312.2
	1669550	405172	413.8		1613790	738184	556.2		127211	255378	70.7		238251	149111	43.1		1442980	465024	1889.7
	1267920	242973	434		1609900	723063	1196.1		98939.1	65000.9	-140.5		1445440	396234	1249.9		1491040	416662	1275.7
	1318940	259086	434.4		143766	127236	77.9		128030	143107	14.7		179694	145915	14123.4		1718130	471711	1303.9
	1504580	338631	758.6		112556	90095	369.9		83003.5	37623	32		79314.1	63951.6	-54.6		1124510	348264	1358.8
	87409	123113	283.9		117485	84324.4	164.2		158099	61138.1	359.2		959099	841495	58269.7		1296320	435634	892.3
	225178	255619	343.2		962165	623727	313.9		72723	121513	435.4		1321170	339861	1329.2		82060	37153.1	2.7
	1500800	347606	471.3		2038840	2597860	9569.9		103827	96993.1	-17.8		1740690	586756	874.1		1799150	472730	1143.4
	80321.4	97415.1	158.7		1668460	767256	1062		98339.1	121225	757.5		1053590	253289	1844.1		1522560	449246	553.2
	1460150	355262	705.3		1701160	936025	2037.4		192230	53778.6	-9.8		1433600	458621	35512.8		1866820	521341	1901
	1383720	252308	255.4		1392350	455189	441		374132	641599	-118		1442500	463475	62650.2		1590250	483544	1425.9
	1619250	440219	912.6		3635090	34878000	14676.8		279379	216482	2160.7		1237480	329150	1438		147182	94384.4	197.7
	1487580	324388	733.1		1795640	875997	616.2		212611	235665	92.9		96788.8	119094	437		87742.2	68269.9	350.2
	1328230	371529	1498.1		1755760	858672	3475.2		129835	57745.1	-48.8		1094700	469766	131552		833163	509615	18100.9
	165638	1262.1	663.4		1610480	680391	13535.2		74793.8	56126.4	-3.8		193064	71388.9	644.5		1432260	351219	743.9
	3781400	5712340	7295.6		318763	270924	254.4		98579.1	79240.9	-50		1110610	350343	1294.1		1654020	563259	1859.7
	1784300	505231	554.1		137970	150250	-172.7		1430480	925803	1269.2		682645	144711	78.6		1700180	650735	1028.2
	1514560	536852	625.9		2385790	2636410	2025.9		140412	101119	120.5		1433880	545249	12224.5		1631670	483424	828.6
	1585130	467024	570.5		119339	131158	-21.7		99490.9	21362.1	-113.8		1516190	435219	2782.7		1467310	367938	1358.6
	1463920	511487	476.1		1583030	722211	883.3		77291	44848.7	-108.6		351305	49298.2	113.2		2038230	568207	1673.1
	1606960	357082	743.3		1883230	1716870	33224.7		249987	465065	-227.3		1630350	693016	2234.2		2585850	5714130	5624.6
	185925	126052	180.6		1996830	2104540	7846.2		95449.8	103726	3270.7		1288180	340646	700		1671810	514750	847.9
	887399	659816	1183.8		2002720	1203370	36018.6		88075.9	16395.9	190.7		1291710	295550	704.9		86311.8	69684.8	187.4
	1781080	492642	2150.6		1496120	626278	1312.4		139571	44265.4	62.4		1596930	428733	69634.4		1376900	901353	275.3
	460993	294268	1127.1		907057	971809	1304.1		79772.6	88645.9	161.9		983050	187112	765.6		1747690	599773	1770.6
	1412580	294606	440.9		1631470	1064880	17869.9		80411.1	107185	97.5		1269880	307226	10430.5		1603660	606754	1567.6
	1390820	367994	757.5		342157	653360	694.7		111526	83274.6	95.2		533484	110114	309.8		1493940	554874	1433.4
	1649200	384984	989.1		1057620	445227	486.7		272387	82512.9	395.5		1082910	321207	940.9		639958	225402	139
	1490860	372383	251.8		1454300	1337290	5861.6		200670	239267	-19.3		1545060	497436	8955.9		151530	86422.3	20.9
	1514550	465337	624.1		97213.6	74638.5	-19.6		112340	100727	98		736278	202467	427.3		1474940	336688	303.7
	1526200	400828	453.2		1621490	1149950	10058.9		178155	45370.1	-17.3		1174080	353114	789.4		1577200	359843	575.4
	1527590	388933	1087.4		1594590	2395360	15204.2		111675	44808.7	110.4		1728920	582270	37383.2		1880250	546218	2660.7
	1611490	391409	331.7		157477	190892	-140.1		100851	60416.9	35.5		940100	313602	1382.3		1713990	450719	1595.9
	363672	84337.1	59.3		2257460	2751120	36832.4		92893.7	131163	76.7		1367780	320375	960.1		108786	60928.2	312.6
	1576680	382474	625.4		118008	108449	158		317876	200839	245		124371	100288	1495.2		85772.3	136102	208.3
	1584500	379493	402.2		270647	41526.9	15650.9		244451	311274	104.7		1386110	398272	652.5		99929.7	46423.9	-109.9
	216855	193174	638.2		1602580	730555	678.5		206427	155489	190.9		1346440	303807	439.5		1840810	606886	1195.8
	1299200	258764	177.1		116651	68526.6	111.8		87883.4	83041.1	58.2		110964	32759.6	318.1		83666.8	58027.2	175.3
	1390330	331724	745.7		1831190	1353650	9297.2		88889.8	48054.4	-99.8		188126	234778	494.4		1641620	434808	1086.5
	1266580	242270	487.2		1746270	746351	1005.2		120540	95363.9	221.2		578730	159990	976.3		366525	358101	35520.7
	1583830	323411	514.4		249019	136896	371.2		73178.8	60241.4	15.9		437277	800752	488		1987130	769329	2804
	104330	40225	-50.6		1735520	695408	811.9		160013	210166	145.4		1269910	265903	822		1595840	680001	2185.5
	1621360	360094	755.8		377434	292846	290.3		151454	54062.6	-63.5		1282970	345864	566.6		1764220	972858	1656.8
	88376.1	117877	-22.7		129585	128606	351.4		108551	80188.2	150.3		1289860	293322	1173.1		1783780	413088	1311.3
	77899.3	78701.5	258.2		1353870	791941	6856.8		137436	113526	125.4		1080540	569219	21533.1		1574390	404185	1372.9
	1346470	277017	266.3		3923480	8349150	24555.8		443865	835952	321.6		392071	131708	3498.2		1497430	365856	700.5
	1682980	383252	353.6		1832070	557629	21558.2		300086	263435	193.2		443334	274968	3423.7		1479970	429722	1195.3
	1556820	448686	831.8		171857	58615.2	235.7		340153	410010	425.6		1576020	424864	825.9		1406060	348678	471.6
	127009	206807	191.7		1918950	1981400	1472.1		139610	152832	268.3		455752	372522	71990		1453230	320915	750.7
	1659890	400622	856.3		2026690	1654260	2693.9		85805.5	83413	-177		948303	475655	2776.2		1905860	625457	1123.5
	137341	116996	131.4		220135	325523	9245.8		88904.7	57102.7	-68.6		1462400	352897	36442.7		1471610	417846	1316.6
	1365910	308011	321.6		1497980	647484	67.3		148620	43075.3	225.8		1631800	608918	2648.2		777566	264864	700.5
	422002	1557140	2400.6		1938790	889940	4206.6		74757.9	37152.5	50.8		883964	226877	122.7		1440840	378822	979.7
	77315.5	43113.4	304.6		2205370	1967810	58229.4		115429	38006.9	286.6		831186	176465	4136.5		128115	90516.9	506.1
	1337010	331550	513.4		1693000	1151090	992.4		348337	559589	250.8		1243510	483732	1121.9		114931	51575.5	362.4
	1691920	337302	407.1		1589400	872181	920.2		154980	145989	-235.8		1545670	373790	72380.7		1736660	593041	1517.9
	92586.2	81038.6	82.6		1461040	826798	16916.9		101810	66757.6	72.9		1456400	335586	15955.5		1498860	393668	1008.2
	1572670	692052	451.9		1950970	1711470	43680		246119	196492	-63.4		1290530	308173	5632.5		1647760	418137	1730.6
	80753.8	122816	37		1716180	1855660	23721.5		178580	141462	-32.1		1865790	666356	19383.3		1238520	275889	681.5
	1335360	306871	877.1		116342	61343.9	-45.9		74184.9	62519.6	259.1		908627	188836	1250.6		194028	108666	187.2
	1666640	695066	2031.8		1259210	655763	1444.3		88942	94019.1	182.7		110856	39031.3	47.1		1467200	392501	789.1
	1454160	314948	924.6		1275270	677909	6508.9		89360.9	49577.7	281.1		724194	249103	286.7		1327170	554957	923.9
	1139690	342840	292.3		338456	468211	461.2		214650	105000	256.3		554065	252228	1062.2		225247	139779	100.9
	1616040	426194	1014.1		1642630	1266580	27258.7		233518	131581	176.5		862873	212924	1186.3		2035470	917576	2184.6
	106745	154788	148.6		130620	36209.3	-146.8		119433	763967	927.4		1344480	532757	58665.1		1720470	481468	1763.8
	1101220	350734	645.9		1536420	728112	13069.4		85547.9	99771.3	231.8		1307430	343619	680.3		1630110	361639	882.3
	78943.3	21290.1	-22		1578370	661039	435.5		90325.9	127248	104.8		1636050	565313	4865.2		1529520	460511	2084.2
	66846.3	38912.5	1.1		1406720	579887	1020.4		296468	305910	-1.6		1087810	309018	143.8		1509770	427943	1097.2
	94748.5	917143	1177.8		480201	708540	738.6		95848.9	60007.6	93.6		218436	147951	13946.5		1407920	394315	866.8
	167145	149705	153.6		1739190	487572	544.7		175670	192179	-292.3		1508850	460876	27554		380992	248783	276.4
	1652220	429532	1043.2		771644	247272	29.8		228257	377546	161.6		1353850	403274	2536.4		911988	347126	86.9
	1527150	423053	300.4		1417870	1114640	3026.5		169930	271512	-123.7		1396140	332104	2437.1		1377230	377758	976.8
	1420270	357057	642.2		345489	297634	381.2		133022	151357	372		1050360	343709	4866		1502310	633808	1893.2
	1419170	306129	950.3		1972670	2888920	1835.3		209809	136223	424.9		185603	170518	-55.2		1290390	354751	614.7
	604813	245522	307.4		1131030	1118920	2976.3		138836	195702	204.4		1372750	331619	43262.5		133390	106813	287.5
	213239	193789	484.7		1096430	629740	6902.8		202889	408776	94.6		1354770	498096	423		1817030	678107	1705.8
	86415.4	138870	333.7		1530150	900021	1618.9		312958	465467	-7.8		1160490	323682	831.8		79240.7	100278	525.6
	1609320	338108	866.6		1537450	1132580	923.4		94216.9	30049.7	64.1		1464000	440147	1037.4		211034	164677	659.3
	346593	445308	297.2		547094	590696	139874		149954	163000	192.3		1701880	510559	2656.5		1219900	401215	1302.6
	1327020	462726	901.7		1597470	1063330	15345.6		157862	114997	-34		1367220	293783	676.3		1534130	514446	2443.4
	1315100	321891	564.9		136820	235854	252.1		1944970	664119	3703.4		139745	13094.5	112		1412250	347377	1031.2
	73994	102465	178.9		2010980	1877820	49242.8		110916	111675	-38.7		1736590	415215	725.9		2015390	372852	757.7
	951220	294942	468.8		947493	213789	528.2		202590	186208	72.8		1369930	352811	954.2		1433600	398844	1372.1
	1768340	415997	667.3		2994540	30064500	8479.6		214805	153239	124.6		232056	344067	87.1		187503	49568.3	-36
	1629740	868198	1030.7		1628990	1302330	27640.5		77336.7	38149.1	7.3		1683750	804851	130331		1387050	328739	1077.4
	1381830	257497	507.8		1043700	1201760	1089		130140	112349	44.7		1559410	512907	7774.8		107176	146475	77.1
	1767790	490556	1221.1		1668110	721730	34696.8		113234	56629.6	385.9		106912	332776	158.7		127327	109862	419.4
	107896	66307.3	318.9		657294	596214	42249.2		1825370	408124	1870.1		1192690	549165	31624.3		1479380	363828	2024.6
	1839170	453882	717.7		1768070	828625	17749		142951	157874	16.3		698014	250378	2080.1		1835750	490584	1227
	802108	282724	424.9		1847030	1673030	29949.9		141392	62307.9	236.9		671406	223742	1142		1576420	452960	1094.4
	1414750	399857	348.5		1492430	582271	816.9		95695	111842	-85.2		682819	177881	7734.4		1699730	420212	1440.7
	1200270	527326	782.8		1786340	1783470	8208.2		105988	55422.5	-411.6		1376560	864031	3099.6		1222580	441968	1437.5
	97225.4	35615.1	437.2		1146780	233466	499.6		130929	48359.6	155.6		1147200	269123	307.6		809566	390907	1015.4
	1406740	404310	310.3		1629160	905345	752.6		139366	165403	-33.3		82606	135546	71.9		1182860	228586	31.5
	1142080	265556	318.4		1718730	853747	9082.5		289009	408098	345.6		1565870	376882	772.6		321072	173012	139.3
	1322410	313979	451.1		1695220	742336	9342.2		85042.4	50592.5	14.8		1294690	467555	10413.3		1406530	343007	517.8
	1691470	464076	282.1		1888330	1475100	2907.7		96333.5	52525	66		1292280	426983	876.6		441573	155097	26374.6
	1305990	574993	6091.6		1609200	655481	806.7		86144.7	47766.7	121.9		1276680	315673	593.1		81453.1	31565	-189.1
	77998.3	107390	-220.6		1793340	907511	20415.6		125964	65539.3	326.3		1690540	596668	1213.7		1391230	416143	1402.1
	270940	164486	687.1		1538340	651530	10740.9		144910	207176	12.8		1241600	374480	3887.5		1062010	346611	371.4
	1537960	466543	696.6		1738540	1144760	27736		204109	127199	-137.4		1529750	463857	979.1		1880570	709739	2684.2
	1960480	600276	1277.9		1614040	589665	915.5		188553	218141	129.8		1441320	413559	2265.9		782261	374168	1007.5
	275146	216848	272		1685720	998003	919.8		113524	133077	60.7		141052	198547	-130.1		80417.8	71592.6	-4.8
	124601	120791	284.1		1813300	730378	243.8		90882.5	142310	103.4		1637420	738960	5138.3		98566.3	53690.2	123.7
	1554650	382610	467.8		590386	410271	596		90323.5	97038.5	-286.6		597369	266258	64598.5		1442100	325459	431.7
	1682920	395772	507.6		1627390	966637	1111.5		209953	126456	353.6		959232	430942	231770		1393110	366474	543.9
	649127	246272	774.3		1914040	1179580	117920		81406	39699.1	-336.3		1578610	365279	2214.1		265658	361006	257.5
	1663480	407846	733.3		1796740	756794	1698.7		122425	172506	-19.9		1400430	337852	952.4		1140430	608855	1586.5
	1953350	578959	1009.2		1757340	1029400	1842.1		155114	33720.5	-186.7		1640960	633033	936.3		1195420	805435	1672.3
	1213640	310502	600.8		1384520	1574680	135580		232750	223645	367.5		820953	316000	16313.3		1723330	879926	1413.7
	1657200	404980	913.9		94278	34736.5	128.8		207305	131439	262.9		2133520	733209	33693.5		1155520	330526	852.3
	79207.7	122595	30.1		130045	180744	239.2		242660	121235	4.3		1661700	461034	1011.2		1477730	294469	827.8
	92865.9	53836.5	-14.9		1633300	1310110	4712.9		77077.9	45464.5	-160.2		1215920	288863	2689.1		1450600	321331	1502.5
	1525580	529537	532.1		279308	150286	251.7		78731.5	88334.5	577.4		575912	409709	25656.6		1141520	453480	2630
	85558.3	47182.1	451.4		450795	790488	257.7		1250340	503744	5098.6		1219250	455895	1145.9		136842	141956	206.8
	1511180	357934	482.8		121814	198881	216.3		1015340	579971	17111.7		1600180	530931	2624.7		1750720	502856	1821.2
	143713	102231	-5.8		106912	37196.1	-179.1		1723620	5713520	13033.6		1236160	281930	331.8		1234160	247500	378.5
	118834	59901.6	133.8		1486640	1114620	20628.6		1911310	555096	1851.3		3073650	5713300	13235		1792310	610174	800
	1343540	380004	411.9		1864320	1035570	959.8		151918	79885	228.5		1492900	355237	252.6		1610850	362888	1324.8
	124040	117723	585.1		182784	336478	-103		1424900	373207	1532.4		1557880	521590	1897.7		1486660	372897	1096.5
	83865.9	80428.5	214.6		122316	82990.8	-99.9		1920280	550347	1932.8		1382860	385268	547.5		978485	479579	685.8
	198732	214529	280.6		1089720	882048	171998		1395610	465192	3038.3		1312100	607927	321.4		986285	299930	909.1
	139782	208750	-57.1		94630.8	49287.6	61.7		80773.1	14134.9	57.6		1033990	254014	474.7		1538220	942109	1246.5
	1752910	522270	1226.6		3231350	31907200	11290.4		84792.7	35573.1	45.8		83068.9	42591.8	29.3		1578240	376372	920.5
	1761840	522327	877.1		1512360	542292	1133.5		94900.5	45725.1	-199.8		1698790	495410	857		1609670	484940	1032.9
	85155.4	31147.7	-64.6		1831420	1039070	823.3		147298	143406	259.9		135323	38815.2	544		1255350	372212	1068.1
	1482910	312152	837.5		314498	139193	561.4		1994150	682068	6265.1		1234310	304283	495		1514500	355608	918
	1272340	391039	1327.1		1603220	895499	15492.3		194791	130866	135.3		1406170	376506	10787.8		148362	227103	71.9
	356061	324466	-231.7		1611670	954169	29828.1		2060580	648932	7722.4		990892	396122	107604		1275280	352553	860.6
	1790300	430476	664.6		1762580	769325	801.4		179351	191618	30536.8		1069500	297570	2711.6		1711530	3035200	2324.5
	956967	244576	280.8		1155240	544124	5325.8		1770260	616069	3573.5		72595.3	64157.7	32.5		1702080	508235	1263.6
	1423100	351570	569.6		1433020	1111360	1430		1862810	681929	2068.4		1542610	520543	39290.2		1437350	348551	523.8
	1539800	450932	549.6		1038760	373526	170.5		2269110	894164	9785.4		90248.3	45407.6	797.8		1662100	525490	993.7
	76733.6	38894.2	472.3		160845	395373	303.4		1599510	771510	5945		147248	64812.8	402.9		1682360	528546	2698.4
	147201	171159	338.7		1398230	536173	1057		353423	96579.7	367.5		1587160	445411	1219.2		1412290	416616	761
	1789310	441550	901.8		2771800	29434900	7272.7		2053310	779839	5201.2		1671250	545626	3163.7		1492830	365362	575.7
	128397	34627.7	269.9		1778580	1021440	1342.5		1950150	649278	2074.8		1292340	332370	1291.4		175324	51905.2	-70.2
	1501580	367003	720.1		1665010	1073200	10284.6		84951.6	64858.1	441.6		1072860	244052	1406.5		2149220	2459280	1943.3
	104722	68268.5	182.6		1613780	1322270	19611.1		984650	359551	1477.9		1036010	385352	29492.4		1799250	468024	1635
	137316	66577.4	41.1		1673570	1760650	2424.2		101154	99892.9	-55.8		1881140	685042	10205.4		1707940	394036	649
	175558	51126.1	-140.1		78674.5	74665.2	35.9		113057	45359.6	17.9		1320720	296557	840.8		1356290	286232	644.6
	85323.5	58326	139.6		1746570	1207860	1467.4		1857100	634840	4424.9		146514	63224	-40.1		1391500	493560	1512.6
	187890	121495	59.1		1775570	1084080	55395.6		95121.5	211940	343.7		408869	182649	94.7		654557	289383	1668.5
	486571	635996	169.9		1363150	565800	1765.1		1059570	361616	2080.4		1607740	413969	3330		1482500	454692	1172.2
	1085350	304840	539		1495770	559582	1826.2		1354130	466278	4070.9		264313	208708	520.6		2647400	975534	12320.8
	73008.7	39439.4	71.1		317151	210574	103.8		1686710	364000	2702.1		109092	170872	248		1179010	386224	249.1
	540421	632626	483.3		1887740	885716	37495.3		815566	335291	4466.2		829005	321831	195056		1643190	432061	1815.1
	87732.6	89124.5	296.6		92845.6	55616.9	54.4		2205030	699266	3205.1		112550	25262.5	285.6		1836910	680058	2140
	129927	25487.7	36.8		1821880	778406	875.8		1784430	706304	3185.8		1254650	358487	28597.4		1615980	511223	1810.5
	209199	65105.6	391.1		652830	1033860	1787.7		1933050	585805	3501.5		1306050	378805	383.7		1517530	344162	889.7
	138857	26644.5	220.1		1636230	795148	1397.8		1630780	490975	1818.4		1584860	411281	43520		1766310	423242	1116.7
	203355	49990	-126.6		1534520	618902	6869.8		1643330	634411	3696.3		1474920	389430	116898		1527710	338175	1142.3
	328879	57370.1	63.5		158402	208958	30		2049380	536640	5323.8		1326830	466160	6899		123067	46423.8	-85
	1366560	329800	694.1		1427190	986879	24737.9		184317	49966.9	-25.9		106214	58281.3	138.5		1708630	458383	1448.8
	275668	232847	28.8		1494520	1060890	1953		795217	628165	2490.3		1479850	556958	1205.4		1003640	1136090	183336
	426033	285785	103637		1883050	1059420	1502.3		80692.5	45597.1	44.7		1687700	1029340	122211		1619520	509650	1177.4
	96504	67411.7	32.2		1754240	968491	19143.8		112762	79197.6	-113.1		1557110	424144	1160.8		1503580	338598	884.8
	195658	179413	125.4		1502910	548187	253.6		94063.1	140092	169.1		1395600	408415	445.8		1626080	326814	781.6
	111774	141414	191.3		1707010	741085	630.8		193631	128914	200.3		183268	56252.3	4837		266543	1717210	2534.6
	1580520	608183	933.2		507302	1354560	1385.1		1698320	447308	2063.9		1278370	251907	505.1		1483580	414809	1294.5
	1326430	286758	1208.3		1544460	1685880	10764.5		1324840	793442	2329.3		1087660	783741	321390		1454560	357457	573.7
	152781	56755.7	437.4		1464940	690223	1140.7		88638	39580.9	-59.5		253914	91120.9	150.4		1495760	613409	3382.1
	148584	175219	160.6		1649690	898791	22295		3362580	5712900	14508.4		411448	156174	4813.6		1574270	452142	815
	106914	115604	582.1		1444900	580552	24383.1		163466	151444	6.9		1285210	528629	1117.4		1726870	457489	1089
	1404350	324705	371.1		977711	739687	907.5		600617	346182	1700		1421170	391135	1567.1		1307150	519218	1258.4
	204086	121006	196.9		1637160	899220	14740.9		309159	141676	32.5		1119930	336198	899.9		2442560	2678760	5651.8
	144524	106958	-70.9		1916140	1222550	1547.8		99768.8	63126.9	252.7		1093510	292627	415.2		1539810	347740	572
	151962	94294.6	342.6		1542690	781156	575.8		274294	84334.5	209.3		3367790	5712820	16072.9		1512340	530588	727.1
	1648300	378812	720.9		1255690	887356	2576.2		1026240	465490	1676.1		290657	119287	-335.2		86859.1	58950.2	280
	1398850	305224	478		793626	212381	3751.6		3221020	5713030	10721.4		1283250	295840	200.6		1527830	431375	1173.1
	1417190	333967	686.6		1499530	758064	656.2		1877310	485605	2725.7		108654	37948.8	-50.9		1713570	461195	1172.2
	123085	39466.5	157.3		1824860	1737310	1816.9		90001.1	79527.6	206.4		103522	71755.8	-68.7		1185090	375629	1244.9
	1582100	470564	609.1		89410	53984.7	90.3		391820	404030	189.4		291519	137904	20795.4		75272.7	27969.7	-336.6
	85822.9	104824	197.3		221026	116580	97		82552.9	29799.6	1048.1		1282090	637413	18081.4		153918	78973.1	492.5
	114751	82161.6	280.1		1598040	837483	1065.5		1624650	639963	740.2		1682010	513008	1189.3		1496020	462184	663
	1745910	530324	982.6		1633770	685149	3669.2		1896020	569730	2337.6		1010630	610719	1527.9		1167760	488621	1632.5
	83602.6	95982	414.9		1454040	568313	900		112034	45456.5	167.8		134673	336158	-15.9		1634560	391399	1086.6
	194167	130050	94.5		134661	262288	1462.7		1896810	526541	2302.5		1899470	674771	950.9		74371.1	82874.4	105.8
	148030	55384.5	-241.4		1750340	848381	34869.1		1797460	504007	2121.4		961527	284671	1623.1		1680900	443376	1064.1
	1685590	407407	626.8		1343100	819606	922.9		1562160	637731	2110.8		277483	39050.7	397.4		105658	78950.4	229.1
	1339030	366721	1022.1		1409100	697490	741.7		1418040	416816	1984.3		737174	321629	1856		1488480	657974	1253.6
	146344	205044	632.2		1783420	938634	116376		1159930	423615	1962.1		3926640	2205710	10258.6		1267160	402590	700.2
	77297.5	62901.3	52.4		118017	29548.8	180.1		1588540	429133	4605.8		1571700	497026	271.9		1560220	692131	1134.9
	82149.7	95353.1	90.7		3047690	31591900	10932.9		2784560	5713960	9703.7		1134110	280227	563.3		1097810	386161	919.4
	102102	88518.2	358.8		1668700	782960	812.9		85170.5	28573.6	-78.6		1298770	432586	537.6		109665	67431.4	-105.6
	1269650	240007	461.7		1871800	771655	1008.2		147367	93756.3	492.1		1227540	254152	828.2		1644960	429269	894.8
	135594	245574	111.3		1683480	681026	18741.4		73823	58561.6	-179.7		1554780	363005	1652.9		94580.7	22132.7	26.7
	1588570	374900	585.9		1596650	950603	5138.9		226296	268700	87.4		753218	5610800	669		93601.6	108468	-10.9
	1352220	338107	372.1		225872	338166	16348		1873180	644346	3841.8		1481550	724454	1238.7		818040	469174	1428.9
	466274	123508	37.6		247175	394415	443.9		120662	49500.9	107.5		739946	347076	1083.9		1036340	267953	778.8
	1569340	372281	1020.1		1563470	863950	4111		246496	274121	197.4		1021640	373339	862.7		149239	148274	810.7
	527790	281030	1822.4		1378700	896055	903.8		2047310	819012	2687.4		128874	156742	59.7		194373	40007.3	-4.5
	1309690	335062	141.8		1800860	1261290	1846.7		175265	105822	335		1574810	383730	140.5		288340	208639	252.1
	529201	1159940	555.2		1924290	41110.2	1528.7		1554860	571396	3051.5		2339940	652618	3622		1732490	751646	44196
	1832600	627774	3336.3		3926000	15550200	3682.2		106553	111615	113.7		1204880	278604	36137.3		1378610	322503	1226.1
	1607300	476596	590.9		1627270	1338070	7311.4		109990	52686.5	19.3		743458	250049	616		1464460	625570	2770
	121872	172907	177.6		2031240	915760	1006.3		194856	158634	-65.9		1215850	251044	824.8		1862920	583746	1328.5
	1097910	293940	229.1		1400460	818628	13295.9		87131.5	26302.5	6.9		1759580	440175	1331.8		1645200	607858	218.7
	1512540	427961	740.6		1614860	715876	19682.8		84984.9	55527.6	-21.9		1363310	317454	1586.6		779274	228584	7393.3
	424606	249942	310.9		1521010	743624	668.3		101286	184299	102.7		1081700	196541	404.3		1985710	613348	1418.2
	78259.5	52446	-8.4		1580360	737535	9281.2		1278130	323202	316.6		158399	101082	32890.9		1460140	321407	548.3
	205874	108599	9.6		1576500	594897	1067.2		102826	111224	75.8		1207790	335028	356		79447.6	91595.9	-0.7
	80595.4	110132	-80.1		304512	69173.6	2217.6		1707120	480509	2575.5		1393480	367898	727.8		1415600	538147	23210
	116034	104736	-52		1681380	803474	999.9		1213300	371687	528.4		110473	35966.9	73.4		1915910	852340	1795.7
	1553010	377119	720.6		1590970	591982	774.8		1797200	460051	1691.8		502190	107303	165.6		1040990	373605	759.3
	85252.6	93610.5	42.8		1581140	1229210	1595.3		1177280	540440	3149.8		1296060	602098	137544		1575160	341187	1108.7
	838133	372852	703.1		519618	300168	44.6		1774870	404599	2252.1		1424670	306236	422.3		1891260	529772	1818.3
	121631	37303.7	56.3		1439690	604126	8870.9		121145	67901.1	314.3		208660	859.8	360.9		1610880	433388	1392
	854271	468202	506.6		1679610	985951	1486.9		558380	327549	84.2		3805840	5710110	16164.4		336351	89417	86.3
	1450390	458244	1000.6		1861740	1145580	1423.1		1145710	419926	1962.9		1298280	343453	62.9		195045	109959	197.6
	119731	136902	-69.1		248240	223599	-82.1		154263	120188	198.1		1377880	358272	-322.6		1860650	557296	1662.7
	131487	205090	207.5		361669	75595	-30.3		1602020	459378	1972.3		1641330	518906	1648.9		228904	77319.9	97.2
	1138400	248664	114.1		125754	46844.1	-340.3		1516970	813444	1406.4		397056	552364	153		1930880	623414	1588.2
	76141.6	125942	1.3		82304.8	37010.8	246.1		123191	90306.3	-155.7		1154760	225067	594.3		2269850	667999	1683.9
	426105	711455	372.2		91933.6	59700.5	-19.6		1882290	445541	4271		1331300	327404	989.1		1693670	426848	1315.3
	1801300	525782	739.3		1233440	6402730	6102.4		225624	412873	248.4		1227270	509168	1152.2		1347940	338778	828.3
	142629	145724	-114.1		1882130	2671350	22234.7		1974980	855342	2940.4		1288840	263246	651.5		1619480	457153	846.7
	301712	1480800	2894.6		1740890	1004550	50269.9		3293310	5713320	11318.1		976809	339697	720.9		1186420	580986	824.4
	598818	457244	67380.6		98995.9	44689.2	1332.9		1229060	380323	1971.7		1127020	197444	1045.7		1294540	287862	650.2
	77659.5	74209.4	65.1		1628940	896255	1543		1576850	337186	977.6		1180470	421886	1789.4		1711820	436397	1406.5
	79566.3	40462.1	164.4		218271	56104.4	141.4		372530	359840	1647.3		3961230	5711460	8137.5		1455650	529640	968.4
	89339.5	93870	127.6		1538210	1247510	773		967086	449277	838.5		1675330	1177340	3755		1072730	775872	1441.2
	1571070	381551	571.6		1813320	1169840	43505.8		107385	73606.7	-145.6		1115830	482603	63321		1915210	591302	1242.7
	1329030	266540	454.9		1657350	927331	13261.7		1630570	444843	1888.8		130147	37178.7	134.8		953403	295399	115900
	134286	67843.8	130.7		1938980	790520	638.7		1924250	585496	1421.8		1355180	310374	706.4		129838	82547.2	106.9
	161576	381532	110.2		1693990	756406	1152.2		214389	157367	123.6		1261920	541651	1097.6		1464020	374251	1294.2
	1328720	302210	613.2		1338980	1465470	75012.4		101009	34565.1	-3.2		655952	90651.9	5.9		1580730	372455	769.2
	149027	31243.3	79.1		1084960	870942	916.3		141844	101669	33.7		1466870	456184	1752.9		1431080	463064	2181.6
	90291.9	57638.4	-44.8		1732870	947770	14201.4		133586	52013.6	381.9		1540720	407312	912.6		1229600	211954	218.1
	175657	144629	80.9		1601790	924309	31384.8		90039.1	37636.3	200.6		1261560	336582	755.3		396697	644863	-41.4
	115874	263618	708.8		2080700	1512900	32583.3		1072740	648946	2568.8		137555	98831.3	2318.4		1269970	810631	2408.1
	100771	70957.5	170.6		1285250	759841	2080.7		80703.8	117676	188.4		1257240	353377	803.3		1968930	482782	1768.9
	1341120	532965	418.1		93968.7	68458.7	133.6		1438290	440258	3186.8		1186700	295687	-125.1		730400	459605	799.9
	127491	82068.3	-170.7		1661110	771202	1405.9		119718	23276.9	190		1618510	562247	1015.4		611313	385361	251.3
	121167	69658.2	-148.1		165445	82484	95.2		2134000	584321	5248.9		1330080	431416	1975.3		122356	82724.7	101.1
	83007.1	33768.7	15.7		92313.9	14499.1	-124.3		1653480	496252	1162.9		1096170	353984	1153.8		1458790	411218	1183.6
	129050	64560.5	-19		2032400	1188110	38058.1		1098530	369006	1060.5		1347860	331069	813.4		1681490	360930	1158.4
	1498480	339720	1031.2		1823670	800483	16107.9		870447	504380	4070		999626	215526	548.7		1463520	1116130	1530.5
	130462	111828	23.7		1810900	1222940	2746.9		261449	96102.9	341.2		1339470	319597	509.4		1555790	1013600	731.4
	82015.9	41044.1	77.2		1241070	683331	18502.2		127172	97590.5	115.4		861026	190751	627.9		1590410	421848	1433.7
	266180	200778	263.7		103637	47260.5	69.9		133817	97351.6	7.6		1468180	363057	1025.6		1050950	365339	731.4
	196491	159619	235.1		1682840	1096480	572.9		84310	100539	112.2		1373550	362369	825.1		230995	13601.8	272.2
	269260	174630	245.2		1909580	1340350	19479		140857	107258	389.6		1199180	331789	628.1		1536850	436823	1028.4
	1615840	344253	686.4		1592770	679645	359.9		1360870	532472	3652.8		1361070	368030	659.8		1776610	1473840	5082.1
	1265140	297002	544.3		256150	271171	-93.5		1852500	437373	2761		1029520	315066	9557.4		1252650	327862	1333.8
	138611	60965.5	235.1		1286600	390803	518.8		1608660	397815	1697.9		1447670	397920	1320.6		381946	191904	78367.6
	209915	60877.1	-172.9		1643250	1292340	14396.2		99587.9	85307.3	-72.7		1129910	369497	565.4		1490620	590238	574.8
	255979	198828	199.8		1479470	818437	891.7		78285.9	33072.5	-194.2		1652000	419777	55282.7		2308580	1652520	3088.3
	138335	867298	671.9		221307	901543	1454.7		81245.1	63982.9	31.1		628898	124306	271.6		1572430	350056	1786
	1569380	344641	391.7		1589660	1090790	1354.4		1469220	562485	2921.3		1182470	234522	653.1		869933	279621	513.2
	1596540	396224	538		1427310	1801090	62024.3		1986080	601157	4048.7		504690	93295.9	192.8		1104410	284569	1296.5
	210862	152448	324.2		122249	28391.1	-266.1		200138	50253.6	45.9		1322510	355225	1308.1		170376	3313	447.5
	303182	436851	-67.1		1595520	634711	16543.1		274151	356996	-27.4		1103080	262816	1289.2		3743770	5711750	7280.8
	125254	112388	408.7		219400	228592	69.4		326967	92713.6	68.8		1672300	384085	1195.8		278889	139616	753.3
	1317530	389100	682.7		222565	104102	252.2		80711.8	46763.9	7.9		221764	61934	110.8		217211	112633	-99.6
	332956	151810	443.7		77369.9	49750.6	-140.8		2270880	1114090	10920.3		1616020	375779	1169.9		1414780	526440	181
	1942750	570539	1357.6		1713700	976833	1200.1		1086890	385357	3307.5		622654	263904	1332.3		1571980	451810	1109.8
	112244	34006.4	-8.3		97869.6	157756	32.4		176784	177041	339.9		1488410	724649	99305		384216	69590.5	588.6
	1726580	567309	815.4		1414480	660353	11991.9		101978	68155.6	203.4		1612680	552092	1255.1		858698	291523	461.2
	79690.3	159162	-174.7		1274890	519949	789.7		2141060	669318	3930.5		1018450	249925	187		1552340	451945	1916.5
	211987	152414	-12.4		1129480	375379	4974.4		80574.8	91283.7	136		1487690	366536	1407.1		1437530	351462	656.1
	71043.4	42893.1	-19.9		1320970	804535	607.9		89776.8	59318.9	-115.3		1363240	338117	1928.6		1437080	843168	191194
	1591790	421516	795.3		98343.6	124057	-43.5		1485290	885350	3934.8		1581020	545811	1211		1453140	365870	1539.2
	101567	59458.2	256.4		77351.4	45775.9	-122.6		214604	238926	-19.1		87998.5	20351	-229.8		1507030	395829	666.6
	1496010	341849	658.2		1738290	676028	667		102849	23135.6	-206.4		1822060	577135	1352.1		1682810	394568	1308.9
	177018	140552	119		2039390	1823570	1548.8		740494	895651	613.2		132330	49311.3	354.7		954950	337505	2671.4
	96006.4	17815.9	-40.3		1757660	985284	681.7		1737350	579866	2729.6		1322510	406790	526.3		1332210	559036	26478.7
	1657310	551403	1082.9		340868	715022	65.7		138426	98216.5	178.8		1593140	307267	28865.2		1482300	397129	557.6
	120591	69559.4	269.5		1592920	716419	951.2		545510	173997	419		1371650	528692	11063.7		1579430	530321	1271
	86773.9	91387.8	16.2		1642030	678368	1110.9		377865	358031	404.9		638794	243091	1333.6		254244	330850	662.2
	372264	665508	385.2		2183730	3036090	37219.8		178964	162995	-26.2		1280680	357748	3688		2767400	5713260	6999.6
	1398480	453706	319.2		1004220	928514	5530.9		181270	125176	-220.2		1238920	301812	5345.1		921725	278741	77.4
	200235	97851.3	-145.9		88058.6	52546	-68.7		140661	124623	-12.4		2932990	5712340	8010.2		1105250	599867	471.4
	77371.9	121382	174.2		1796540	836328	14668.3		126185	54925.1	447.3		1104000	352716	1493.3		1412670	362920	1102.1
	112057	76965.2	187.9		1821600	857458	23543.2		2583200	5712520	5371.2		1450860	425328	28017.2		150548	12563.5	-181.2
	106650	51361.6	78.3		1093560	1106830	104256		112434	30101.6	-42.6		1005800	231563	33702.6		1378030	373791	385.8
	88579	57517.5	304.6		422440	422083	313.1		105543	199980	48.1		915038	324889	884.6		922252	1167700	83684.2
	80267.4	29941.1	-109.4		1450710	844715	4245.9		79599	58489.6	149.3		1369110	318725	895.2		566455	252719	510.2
	1650340	434972	970.8		161519	205843	282.3		1858290	5711690	3171.4		1909930	668498	5624.2		956506	366651	1138.8
	101863	26162.2	-21.1		241888	353108	-23.7		3918380	1343900	5090.3		846204	339914	657.3		1545210	493183	1248.4
	85551.1	112833	-215.8		386954	299398	356.1		108134	64988.9	-133		651660	325788	1003.8		1693510	389334	1175.9
	1327790	299928	224		104134	76385.8	145.4		87064.1	35753.4	-26.6		1156110	268912	724.1		1152360	522822	1227.8
	137846	82875.8	265.7		1537360	727468	4846.4		104514	85739.6	-173.1		3557520	5712320	15902.5		270612	60535.9	125.2
	112376	29524.1	166.2		221161	53199.6	157.2		258449	365598	126		196994	142723	75.3		140711	56263.1	439.2
	657700	2682380	2673.2		1207680	676140	7044.9		135231	87851.7	351		127587	89250.3	1435.6		1441340	369589	1500
	129667	38923.3	111.1		1298180	1181890	4745		106177	120863	367.2		139321	63488.2	-284.4		1197830	337883	1486.8
	1385370	289398	489.2		1568130	621006	709.5		165358	97950.5	-72.2		929974	320397	212717		1382940	342006	478.1
	1868700	543277	950.4		1848390	780597	47200.6		249000	92282.1	-128.9		1151470	655104	39903.8		1393760	541421	558.8
	235674	147162	267.8		121233	49160.8	-39.2		81801.9	32863.3	13.4		199745	80437.8	982		1860800	472151	1442.6
	96571	118166	-51.4		1461740	1129260	3443.6		112986	110909	-67.8		1576590	520468	1490.4		171647	78222.1	4903.9
	204707	109005	-248.4		234288	149508	-11.6		157753	204680	-105.1		1422330	308934	7367.3		1684060	426809	1024.7
	83090.7	62420.3	88.8		163837	96143	1.7		1386960	551752	895.4		1354610	388010	572		1565230	401252	982.7
	134351	123282	-145.6		110442	135980	-141.8		1121010	478972	1412.2		554402	154344	918.3		185585	35764.3	-674.9
	246607	151705	33.7		365433	337858	244.6		112543	212936	-204.6		1659230	548440	1225.4		1640590	993952	1268.5
	76753.9	134344	395.5		1498810	551502	18147.9		947012	393358	1564.9		1250070	455342	18127.4		1493740	681259	4294.9
	1241720	318504	373.2		2049460	1183440	1703.1		119209	51431.6	30.1		766255	253589	796		437768	1007750	-176.4
	1589420	393579	558.9		155016	81478.7	0.4		113550	68275.1	-135.3		83771.9	50596.7	226.4		1901940	799510	1322.9
	83879.4	66511.4	-183		1644220	695752	9404.7		127529	90065.7	-45.9		1484860	430188	3377.4		1745600	483740	1281.6
	124270	61475.8	277.7		105962	45413.6	-15.8		1167470	194520	827.8		231886	103724	239.9		1663950	599928	7150
	159512	101540	113.7		1818290	1736580	4670.1		1498230	688837	1139		833512	315396	29519		1412520	374536	636.4
	188340	152490	124.7		437238	461380	290.4		1039060	375655	2821.9		1308210	410842	511.8		1939400	628924	1558.7
	98578.9	209987	960.6		170596	94104	-84.1		267860	176667	224.3		3368920	5711940	16720.4		1536430	315120	758.5
	615500	242798	417.2		558309	610570	755.7		502590	4680.5	55.8		1153400	436443	796.8		1395040	274859	491.4
	81584.8	45317.2	156.9		79604.6	81189	-83.1		3930040	3424860	4476.1		444171	173665	1132.3		1776680	552642	1198.5
	136386	60025.6	6.8		151364	89524.2	-125.6		271081	89653.1	8.3		1518280	367798	985		100200	93891.8	630.3
	112243	95133.5	223.1		85919.6	59980.9	1694		157012	113741	-1.8		159047	168147	309.5		1612280	446511	1111.3
	96659.4	28965.1	326.1		1442570	1796920	22585.9		316466	149430	399.9		1950230	1015240	575061		1125980	285137	430.6
	108723	63236.3	-166.7		205622	388720	449.5		728239	277188	221.6		350052	136566	41.2		1081440	406797	1253.9
	85454.6	40914.2	8.4		109403	54378.1	-125.2		168815	41921.6	-184.2		176149	145091	-167.9		1877850	512863	873.6
	152055	45200.7	266.7		126051	77595.7	17.2		563864	1851.9	541.9		1128340	403815	286.7		1027440	469651	837.4
	73849.9	31480.5	177		1032100	691826	1031.7		3924070	2501760	2341.8		1134730	254863	2355.5		1761530	549211	919.2
	78829.9	26787.8	44.7		1356680	883194	7635.2		245862	228229	-65.5		439312	476234	39801.5		1219110	317768	1301.5
	440328	919012	166.2		1858760	893936	17447.4		127504	29305.4	207.9		189113	141801	-56.1		1658110	404105	1289.2
	144988	106162	-125.8		1544350	598824	701.3		90897.5	68827.6	123.4		1265680	339346	20463		160358	128690	236.7
	260419	222747	520.6		1308500	1059300	17141.9		335657	271662	597.5		911720	322472	692.9		1469330	494995	1573.2
	132668	43166.4	244.2		95890.6	79154	-68.2		379767	513116	193.5		1163340	281258	589.7		1010050	367434	1803.9
	156081	77181.2	52.9		123535	118107	2911.3		84848.8	91414.9	345.2		996917	692080	7534.4		1670030	475030	699.5
	146754	118674	185.8		130018	74241.2	-48.8		170846	151862	-40.7		1211260	1610260	77041.3		953375	327607	861
	83771	163838	219.6		84097.2	77651.2	57.2		1966070	716810	1997.1		1033560	743815	51931.9		344201	491715	1389.8
	1182110	203909	122.1		93241	33974.2	1230		81649.9	58583.3	-46.6		1104680	383650	49677		1501340	668278	249722
	102699	39844.3	383.3		1861770	1198120	26351.8		1445290	416389	2639.7		1508550	601731	30323.4		1029750	276774	919.8
	117063	88850.2	-126.6		104012	152869	364.4		84801.1	24199.6	238.9		94264.9	55915.2	21.8		134230	53132.7	-1.2
	135671	41360.7	74.2		157593	108964	52.5		79019.1	80039.7	308.4		113488	42725.6	-85.7		1481290	559427	923
	90561.9	59048.5	-206		107999	119031	56.8		118482	45379.7	-261.8		840574	225407	2521.1		902325	406904	1311
	173590	159676	314.7		291780	44842.9	1070.9		144143	3800	840.9		190446	62203.5	-46.6		1416710	388692	463.3
	179632	564676	943.2		190648	51311.1	-65.7		3958070	2335350	4412.7		84024.9	103113	39.3		208867	40904.3	61.7
	84860.5	20865.7	-65.8		1582680	557098	840		315884	2699.2	960.1		1202270	293976	732.8		179626	204.1	-423.5
	115067	93627.3	137.1		1753740	801949	49616.7		162989	3849.9	292.8		1321690	388273	1872		3917710	5711930	3648
	98125.9	96651.8	-41.3		1054670	463163	3915.1		3777740	5602980	3261.6		88422	44897.6	-106.8		1611190	511024	955.3
	75823.9	22692.1	56.7		2068850	1262010	21888.9		1832340	607257	2722.3		1332160	278959	983.6		405954	84720.6	242.5
	229692	342890	-39.8		86919.7	33718.7	215.9		1975040	558145	1419		1428830	377285	1497.6		1336220	360867	916.8
	104459	68147.3	193.6		967164	581763	13644.1		2402810	1003940	8541.4		2793050	5713870	11072.4		1599630	701274	1354.6
	76323.9	30494.4	41.2		76210.9	108612	214.5		1351560	521078	852.9		1369980	410899	2275.7		3968390	5708880	3468.5
	333337	215397	294.4		81660.8	31849.4	276.8		1638750	446820	1893.4		1436100	368874	1421.3		829731	253828	1499.5
	1230280	336826	189.8		1912660	1210430	1452.4		409652	284006	648.2		1371840	354504	2361.5		1691560	355308	392.9
	201427	141854	-223.4		1615490	688993	743.2		109180	66446.9	29.8		92174.1	83724.7	113.1		169703	41571.9	-149.9
	140315	83221.1	81.1		1891180	799703	16939		578996	117086	935		104140	53030.3	-59.3		1553010	450160	2546
	106883	32908.3	-239.7		211260	208826	83		92629.8	26895.6	151.7		1605490	504468	35245		132354	247319	2051.4
	147335	52562.2	392.4		189131	40254.9	-13.3		103062	75404.6	101.2		1729300	465239	890.4		1660910	510937	2833.6
	167263	251497	-64.8		123592	68056.3	-20.8		120636	116412	142.1		1160120	457078	835.7		1117840	256277	801.5
	153850	79880.5	-304		1698610	1121990	21301.3		1037740	403483	971		177197	102904	510.3		1631880	473203	899.1
	189526	98303.9	223.7		157266	111305	241.8		1745970	493423	1639.9		1738500	985066	241747		1305380	989431	1792.3
	1763430	466524	978.2		198460	147242	90.6		142049	47889.7	308.5		1526520	467215	1221.5		1429490	406730	708.7
	316352	119836	-164.3		1738800	1444770	2391.2		1343570	430649	2245.3		1312610	421955	503.5		1802470	747874	2873.4
	104492	90561.7	197.2		1273220	430545	1240.5		139943	187705	-16		1871960	721114	28841.8		934957	667920	974
	136123	265939	3.6		1582900	692029	15138.3		1945880	554007	3012.9		89388.2	27673.9	338.9		1663560	442978	1493.7
	99019.9	53302.4	362.2		154100	80992.9	48.9		2191180	713030	1996.4		1508040	380258	1040.1		118740	24617.2	298.3
	2819540	5713400	7770.9		1478840	676261	1375.8		1059690	559588	4175.9		1554720	456094	1376.5		1327570	458856	1402.8
	147066	69873.6	-123.2		1710180	1279520	4272.5		2028110	715414	2145.7		123967	103487	18.2		1669280	459152	1226.5
	629099	1282990	497.1		1968710	1364340	1711.2		1682610	468783	3340.8		404920	682832	315.3		103829	90028.3	224.5
	165003	82869.1	107.6		1711940	758871	885.6		168404	174278	261		1205090	295077	825.4		1733860	487672	1638.1
	490139	252204	755.8		252877	159257	2842.9		1661570	513736	4428.7		1434800	367947	1242.2		1095300	344864	1438.6
	139895	133058	88.4		1275500	396506	345.4		1777510	474853	1973.2		105841	154770	28.7		1561900	351817	1126
	3060740	5713620	9161.2		853444	430751	2437.6		1703340	520812	3751.1		171773	149954	422.9		1341460	1201720	1226.4
	3908650	1672760	10692.7		168827	34368.4	-102		784346	377011	1443		1301700	390236	590		1634270	649152	1380.3
	1466980	394172	1271.7		97220.8	70961.4	-208.7		161244	176687	444.4		1241550	359216	313.4		1518980	447180	1861
	109508	83497.7	-309.3		1769340	927109	850.9		1359440	491194	1607.5		1216100	510238	2022.3		174424	120100	72.1
	308931	233203	273.6		90897.4	109512	-194.3		103145	50405.3	-104.4		1209710	356335	903.6		1323720	583654	1103
	146804	156574	119.2		73148.2	134077	109		279152	142532	1110.2		1053230	306860	1088.9		1090130	384367	965.6
	76480.8	70397.2	250.9		87220.1	49086.5	40		1616400	631198	3191.9		1094320	267865	1222.3		1529270	514491	434.7
	150322	144690	-18.2		1652240	2498570	1971.7		1445270	460318	1904.4		1378660	323736	381.3		1423550	408405	1521.9
	518963	799686	459.6		110457	61905.7	131.5		1225590	591331	283562		1587400	539217	2441.5		1120200	356082	934.9
	150219	28277.1	-52.9		190999	32851.7	260.8		803311	365557	2117.3		1071040	323522	749.2		1357450	422573	963.5
	78802.7	73468.3	45.3		1268420	1004220	2539.4		84366.9	68123.4	-349		211778	806559	1083.6		1442010	411272	1129
	83790.6	37322.2	102.4		181552	-4285.4	810.3		1878080	576808	4333		1576010	494837	5373.6		1416120	584477	1230
	116311	56464.7	362.2		3948140	10507600	3846		2123720	2941850	323444		1168650	749735	1902.9		2067060	507487	869.6
	1562410	5714150	2314.5		206808	184023	259.7		1951850	865975	1243.6		2138000	519995	3413.2		970835	272090	266.8
	3000330	5714210	9864.7		1850110	1506860	66514.1		1256710	2415490	5604.6		637984	101874	378.8		971993	412912	1832.1
	159526	71219.4	190.4		158101	163921	2269.9		124316	104800	430.9		1343440	361912	359		586186	113830	319.1
	313199	406367	209		1740640	781310	17884.4		122150	133486	-43.4		1340090	810085	214136		1050110	362126	618.6
	87783	22436.9	-15.4		470772	471905	53363.6		1072120	1005240	2319.7		1482490	393158	2571.2		1427540	511190	1168.7
	3953050	5710960	8043		1692760	1149390	17229.5		1229200	698180	15027.3		78969.5	42371.9	235.5		1752950	462547	2522.9
	3933310	2763500	4367.9		1555400	883528	1120.8		1958400	649101	4394.1		1478420	387607	661.4		1480120	402089	905.4
	116798	58715.8	-227.8		107631	220512	207.9		275391	122375	-122.2		1310780	390054	30241.2		1348630	366615	736.4
	3140470	4804760	6408.2		353641	367674	120.7		1628240	894769	5739.6		1683750	598216	1234.8		189867	199509	393.3
	87708.5	35641.7	111.7		1522620	681243	23834		328731	116308	36.6		1414580	380458	862.5		1834040	631309	1118.2
	129419	170259	-53.4		1477220	1190610	4393		2145280	743588	13532.7		1381380	991527	7608.5		251922	179444	173.6
	110260	101590	-5.8		1359120	780598	531.2		1614270	427245	894.8		1473840	564571	75161		1528780	532526	2235.9
	321529	367173	472.9		1576790	1283030	18119.2		1232850	535606	1702		84641.5	102258	53.3		1755250	492249	689.3
	2999370	5713410	32696.3		72996.9	48725.9	243.3		1810280	655969	2102.4		1420720	351874	923.9		1412260	412930	2152.7
	87213.9	27411.8	301.7		1175050	360323	599.3		1568540	411047	1205.1		120086	97018.5	3285.6		197261	64263.3	-163.5
	1743940	431812	1218.2		121380	135223	543.6		1583660	861488	185729		1462540	417470	24464.5		1060600	448071	407.6
	161828	53649.7	1224.2		203122	396018	370.7		272010	8467.2	611		977391	230103	859.2		96229.5	66926.4	-249
	135915	98155.3	-250.9		3623060	22629700	3696.5		3922200	5711150	4398.1		1606780	413944	66939.8		1840850	540127	1994.6
	127892	65374.4	381.7		3321810	24325500	8871.3		1450460	539270	2472		233816	62444.8	9889.9		1580420	415906	652.5
	494129	330861	1225.4		81452.5	161959	178.9		543647	127472	802.6		370483	391683	205.2		1810450	459810	624
	88610.3	82201.6	171.3		389113	107471	132		1458020	399760	1061.4		193745	71066.1	325.2		1472160	496090	888.7
	1549520	360414	342.6		136175	46856.7	-170.2		2078870	658723	3205.7		1341130	450306	6265.9		1351470	395768	927.3
	181619	48373.1	-54.4		74228.5	53290.9	45.4		1793790	643339	3272.6		1096460	336316	191163		1558970	441604	904.2
	1528350	363060	816.3		1942660	3367430	1991.3		1930700	706402	3048.2		798398	404664	78943.4		823176	610151	64820.3
	124639	99810.2	-46.1		3849700	27602800	6527		1793290	704032	5135.8		1495780	328026	1883.9		1526410	359612	985.8
	1597690	421913	473.7		1702520	690557	14444.7		1846260	455814	2707.5		1705580	511909	19805.8		1560570	382011	1184.5
	86129.9	65544.5	210.5		2401930	3003320	31811.1		81675	86558	40.9		1467710	442400	1903.9		1564550	369132	1135.7
	1757230	472584	2029.2		1278880	618217	27153.4		876284	344913	2459.9		261501	81656.8	503.2		1363590	541949	1098.3
	1028530	318491	287.4		1444030	472473	6521.4		1437930	511635	1729.7		1491440	371945	1179		1824680	507715	941.7
	1434070	392759	106.5		654828	614423	22922.1		1647860	404853	756.3		1349010	395068	808.1		105251	57395.7	-168.7
	184727	157453	69.1		2089600	3168000	2482		412411	79573.5	267.9		829332	284240	790.5		1036850	1086490	161310
	1551720	344053	540.5		2257230	1957320	4249.3		1208370	432694	1425.9		108957	42951.2	-95.9		532711	396817	863.3
	1557360	405071	1378.4		2949960	5817680	3898.4		888352	421465	3568.9		1411520	406454	613.6		476445	260047	862.6
	1437730	407686	218.4		1633200	638145	1336.7		225208	186222	328.1		120732	113903	-40.1		1023140	296176	762.7
	1953640	558986	974.9		2229020	2247220	61291		1470790	225536	1609.6		161394	605141	1476.2		212592	90183.9	-17.3
	1576190	400595	522.8		1612800	672904	1424.5		509678	1653.8	713.9		141914	46361.3	713.5		1575200	420294	865.2
	89475.9	68226	-8.4		2059060	1063600	87695.7		3950330	5707510	2675.4		1461300	388310	2566.8		1460110	518743	806.9
	943001	563868	4436.2		1763260	758014	16208.2		1823750	337047	1600.2		1378240	357288	716		1826140	1345460	2424.3
	421392	348279	873.3		155685	112778	56.3		1455010	437949	695		1471730	492345	1359		1628130	1088340	1016.8
	1377310	297981	343.7		1922710	1339140	40600.8		1558430	272531	1539.2		79385.4	67109.5	24.4		1270810	563121	752.7
	144756	37758.5	36.7		1752480	769630	816.1		1712390	289434	2395.4		1940480	751454	30658.9		85625.2	51082.3	-68.1
	858066	255699	439.7		1508920	640766	13517.2		1610580	292310	2510.6		704173	174832	5960.8		1004360	453958	12156.2
	1416910	444261	796.1		1906690	1677940	23651.4		1401970	394522	1383.5		1348650	372183	1128.8		1893380	606205	1682
	1570040	422015	516.1		87154.5	88847.6	109.7		1598800	425546	2068		1690610	474852	22887.5		1585060	482680	1447.9
	101621	38579.1	145		106271	93871.7	130		1765800	450035	2259.9		1023490	354283	2128.6		1532010	477544	1245.2
	299838	74987.2	57.7		3738590	35146000	11906.2		235588	50619.9	-134.7		92568.2	111429	-146		1243970	262406	987.2
	1569680	443839	1187.4		1569590	448030	255		1323390	1594120	3485.2		1398880	1239000	364201		1838590	417847	1465.4
	1618090	438210	889.8		86589.6	62074	273.1		1322170	294334	878.8		1260380	293966	595.1		1472850	449803	255.9
	1428510	353420	514.7		2924040	30644700	9400		1992520	483172	4176.1		1412050	317205	1146.9		703656	359755	935.7
	1241800	382028	1257.4		1607070	3516100	2179.8		1335470	518078	1684		1250390	329967	747.1		1667970	896167	1171.7
	1587550	358650	898.9		103726	130844	171.3		168938	110868	-36.4		1327510	326758	512.9		1539320	329248	549.6
	70285.7	57627	-168.7		1553170	1684730	24798.1		1033970	699377	4324.1		1264260	386163	341.2		1745150	561546	1120.6
	1434240	684388	966.7		1955570	2031310	54746.1		2455610	1013480	14221.1		1360950	413067	3291.4		1360320	330263	1398.6
	1531940	437828	544.2		94200	47215.7	228.3		1841020	460962	2112		123193	134311	885.8		541018	180863	318.1
	867044	220826	462.2		1816400	1041450	1652.5		218623	271333	408.9		1246750	388576	12594.1		1684660	491646	1141.4
	1731880	524163	908.6		3098670	31713000	10529.8		505024	701008	454.1		91869.6	56844.8	257.1		176048	102173	4588.4
	919076	356078	2705.2		1290890	709741	999.9		1857450	680384	2827.1		732634	499484	99838.8		1559860	383489	902.8
	1471150	397789	684.9		125828	71751.2	174.5		1136170	383856	712.6		1459760	500912	1006.4		789996	581077	1633.6
	1595110	505938	788.8		1017790	595256	6250.3		128133	79807.3	373.8		1605860	441389	1786.9		1471330	336074	1188.6
	1538460	374534	580.6		1821040	1568240	2026.5		1369950	505363	2888.1		1515280	387008	863.3		1684600	501778	981.4
	1216180	361237	1115.6		1804540	1130090	41343.9		2071020	662060	3340.8		996103	218855	444.4		1638480	420906	1721.5
	1496800	360060	597.8		1159130	1015580	16964.4		1838530	430814	3702.3		1269910	403990	741.6		163610	187326	500.9
	166279	129682	573.9		1662650	1480420	49239.3		1973860	516592	5377.6		1873230	655067	9606.9		1876190	558648	1118.7
	1560610	351657	494.7		164869	226514	751.9		1697630	444794	4356.1		783711	189023	558.1		1733760	656075	1978.4
	387634	221896	10128.5		1343870	759175	537.6		1508680	570280	3849.8		290856	65517.6	153.3		109915	77769.8	-90.8
	1214880	238800	420.7		101416	141793	22.1		1814340	494050	1704.8		217070	85831.2	222.6		1817940	664711	1767.4
	1589370	326043	968.4		1966550	1308830	21010		2010710	822467	4940		1425880	336372	929.9		161538	1205300	2337.1
	1764000	497383	1012.5		118351	78883.2	6139.3		3641760	5712330	24362.9		991361	345217	1094.3		1510440	381606	380.3
	1788100	498533	835.6		511740	864481	483.9		1407060	530687	2224.1		99777.4	15320.5	5315.3		1434750	474592	1005.1
	937997	711053	1962.5		232672	192533	228.8		1640360	458552	1976.8		1457320	280561	1369.5		167206	75262.5	232.3
	1723500	432031	-146.1		105616	113362	9.5		1377260	489236	2641.1		1608810	432394	1833.7		1580130	397179	1260.8
	1489090	430830	1087.9		81895.6	63758.3	107.7		1234380	407378	635.4		440018	88511.1	545.1		102546	82599.7	45.5
	1885920	491162	899.4		1677750	753286	5090.6		1927260	721042	2921.6		1609820	422333	1064.6		1467190	386901	481.2
	1033000	351635	680.8		1881440	1976350	55854.9		634510	361610	1268.8		1392290	361175	1421.4		118723	151689	-94
	1368710	313170	596.1		87103.7	13982.7	157.9		1457970	559752	2938.7		1461280	346555	1905.2		1295350	413049	1439
	1364910	286132	532.7		2085960	1026190	37935.1		654158	391314	1684.4		872408	247978	794.8		128367	48018	518.4
	1212250	318671	929.8		1740170	718479	1101		110913	42031.3	419.5		1076840	675224	27647		1149930	462320	1132.3
	1681050	527365	677.7		1601850	791733	239.8		2120910	697753	3441.7		1702160	632053	2216.1		1969390	573052	2281.5
	1452410	379806	681.2		1850840	799411	33247.9		1183500	473512	2077.5		1545100	435734	555.2		1589650	435060	810.6
	224146	47186.6	148.7		1045350	840737	994.2		1860740	536902	2221.8		1552500	595460	1162.5		86371.1	121406	108
	1716840	507205	769.6		203756	259190	218		1266140	623018	2580.7		1509770	358559	659.9		1749980	491695	1228.6
	287259	207871	831.1		1675270	1298270	27378		1093760	424182	2970.1		109825	71669.9	116.7		138626	40427	133.7
	99372.8	51147.1	298.5		1284780	928260	600.3		1606670	466705	3049.8		2443590	1455210	5652.3		1690450	428405	1343.9
	141806	68691.2	194.7		1564910	750396	7563.9		2053930	594321	3849		2017540	621754	136616		1827190	635930	1413.4
	302509	166295	322.4		1630560	745002	1566.3		119885	81831.2	157.9		1321040	431791	822		1653740	511069	878
	113532	50849.8	-67.7		332688	435153	839.5		1724810	814334	5801.4		987214	266787	316.5		1517700	423856	1327
	191593	402244	103.2		1578520	757297	34768.7		710010	531212	1977.4		1437400	336210	684.8		1408320	411293	738
	90548.7	84811.9	358.9		1245150	510580	520.6		1526660	489710	754.2		1151960	334842	970.9		1814080	1482130	1154.1
	175203	137178	279.9		83413	34824.8	-4.1		1567670	415095	1042.3		1396370	337210	2565.1		1494860	429554	1014.8
	1365940	331307	952.3		245288	503455	749.9		271620	415718	533		1358730	398470	1582.5		1649270	409520	1686.1
	920174	347580	400.1		397188	464084	326.1		1720710	752816	3614.2		753016	280950	1023.8		998442	378614	1056.6
	156033	49547.3	222.5		1545620	1005210	1158		1603520	606813	3121.7		2023610	630399	16114.1		1624920	364774	1106.1
	1002170	287195	413.6		1325150	761691	15988.8		1642720	573612	703.6		1724440	580092	78007.4		1431720	440166	564.7
	1960540	502799	658.6		1439780	830771	40346.4		1520600	673387	1591		1334770	339817	1190.3		1823210	515947	1238.4
	1751600	524572	1035.2		1852790	1044020	34056.2		2017880	628311	2328.9		1346700	517336	1330.3		1584520	526753	1003.4
	1394620	396175	747.4		139612	128519	178.5		135857	108034	127		915227	238065	970.5		943793	300607	1019.9
	1225500	400305	1178.8		1605560	1626750	1217.5		183369	127853	674.6		1069240	227490	6559.7		1790080	516653	1151.8
	126068	90472.8	-261.3		1098990	403493	37.7		1399380	497188	2325.7		1330410	313215	1282.6		1850710	555589	1467.2
	1811250	491444	1489.9		2058630	1507420	1486.2		1042850	391158	2363.9		1442620	352141	2090.6		1512640	310252	936.6
	221560	222028	190.5		148581	314485	412.8		1670880	545358	3366.9		1210890	786503	7051.9		1821960	601014	1263.9
	201952	120518	-19.1		1803140	1151160	1456.8		2035390	633075	6495.7		1171890	333611	15300.2		1672970	552025	798.8
	1715770	389774	724.7		1916550	1085810	25879.1		1816140	591301	4240.8		1304510	292778	757.8		118695	143154	-35.8
	1654990	348987	1104.1		1526680	665717	737.2		1573250	387011	3508		1557510	416104	1347.5		102693	73423.3	-80.5
	140610	92041.6	313.4		1908970	1149570	1564.9		1734470	413832	2010.5		1646370	475341	1660.1		1811640	800991	1969.6
	262141	172390	-208.4		1571510	476504	1257.2		1570040	530848	854.2		1765830	484438	2376.7		122206	141174	-198.5
	1191500	367570	540.6		2326400	1623630	9116.5		1215630	380311	1941.1		943842	215524	3175.5		106404	105471	66.1
	1628380	355601	434.8		410688	399979	196.2		1968640	592508	2980.6		1430750	359951	833.4		1608660	470706	1620
	182065	252457	537.7		1836580	802845	1430		1897780	777056	2011.4		1421590	458094	1369.2		1651750	495498	849.5
	449888	311415	586.4		1550690	1053650	51963.1		129878	136886	196.1		983069	443600	84129.3		1516080	370154	1214.7
	234403	238992	318.3		112372	65784.3	545		235795	146540	40.7		973879	220858	12546		1430770	345736	1056.8
	1636820	324438	380.6		1725200	906660	24457.8		233501	97948.4	140.8		1396800	376007	925		1209790	371100	1338.7
	158108	199699	761.6		301830	181553	219.3		1899870	572485	3165.6		759950	269723	1029		1302500	280719	531.3
	329925	593175	8		1891060	769434	981.6		1612120	556511	1813.8		1157050	371578	10384.8		2292500	5712340	5999.3
	1562890	357038	643.4		1595160	695708	19974.1		97697.3	95193.2	-119.4		1281700	343770	1206.9		3715680	5712040	6685.5
	1483430	353096	540.6		134064	173774	-171.2		1714630	490980	2089.1		1252870	389394	16727.1		1298930	318444	616.7
	1580900	594320	1787.1		83053.4	22483.8	41.5		1327130	681700	4362.7		1867800	632374	4950.5		97865.9	58077.4	-23.7
	1687370	611364	893.5		1814260	973590	28650.8		2496200	1253340	13598.3		1161220	302975	5791.2		202078	32850.6	29543.2
	1709760	381127	1067.4		2010900	958634	1209.9		1724210	598806	1707.5		1468290	418360	26679.8		144499	208292	41.8
	1468150	361646	910.9		1607400	1210250	16825.5		81087.5	93217.1	3637.4		1485620	590285	39483.4		139937	88100.4	263.5
	119566	75358.8	-12.3		147097	139591	-47.7		1991610	5713040	2927.6		1043540	187843	601.2		1664640	611857	1408.3
	1547440	337454	436		1652290	738345	1184.5		1903230	493760	1989.9		1588150	523274	36722.7		163549	157951	171.6
	2183870	729368	2025.2		1286460	544713	551.9		1121550	420451	1689		1595660	430026	2614.9		1125250	481400	1276.2
	1263640	452371	508.7		2084340	1281260	32355.4		1632220	388074	2383.1		1321540	323908	152.5		1469190	317960	142.2
	1603750	365771	858.7		446653	502178	165.3		153032	136038	209		467958	331712	688.9		1472220	637862	601.7
	1523730	478071	1218.5		379365	526091	349.4		107823	59735.5	171.6		1462820	391298	981.4		1506340	433327	1764.9
	1529260	421694	1008.6		1730800	1166860	2069.1		1150460	405520	2873.4		115391	80989.1	165.3		187883	202544	798.8
	166307	60901.9	-15.9		101480	61972.9	70.6		1695310	414043	766.7		1440750	314608	768.9		91658.9	80081.7	363.3
	1527710	363518	551.9		147802	145918	-81.8		1892980	522707	1609.1		1456890	419713	868.2		1055360	387145	1260.2
	1492950	533976	1181.9		752371	6797970	736.9		100456	78833.9	161.2		2276710	1118990	46756		1780330	540738	802.9
	596259	229390	696.6		1346470	611954	1278.8		1497240	431608	1582.3		1804150	557132	4886.1		1044460	308070	979.2
	705328	300478	1441		150084	109304	106.6		1778910	469054	3406		1081210	702976	2479		767199	558597	1382
	976294	308570	725		1904640	861810	2040.1		1620370	390526	2187.9		163269	48871.2	605.1		1732210	456448	1412.9
	1387970	487952	1342.3		1450400	466731	694.4		1491390	755681	106763		1617380	484206	63339.6		1455250	364768	970.7
	1694500	533372	2349.5		252014	93876.9	282.2		1613730	398339	1958.7		1635770	494695	2927.4		1621410	445614	881.7
	1906600	684250	4698.9		1611640	666226	632.6		1871660	519357	3965.3		1413680	328621	2584.2		2425490	2180590	5319.9
	539133	274497	27.7		1771600	1179020	12475.7		709491	414766	1483.9		1093290	239913	496.5		1354910	255683	430.4
	1487470	337486	923.7		1865690	1042770	23954.5		111305	108542	-61.6		1243980	274342	620.3		69088.4	19202.9	241.7
	1393820	374554	350.6		182185	97668.2	-341.5		1690460	432961	1655.4		127888	52312	163		560857	208527	424.7
	1527450	436333	1113.2		1456310	525036	2877.3		146632	197454	155.6		102094	40649.3	-48.5		1636770	586488	1104.1
	857557	326314	735		156372	165003	440.4		1675140	468488	2017.1		660545	277998	1393.4		1848850	613826	1922.6
	1587750	422295	897.3		2042150	1141150	2396.3		1800740	467990	2207.9		1405530	515182	3127.4		1036410	218807	346.6
	1407570	307496	843.6		157992	114240	240		135945	678304	-184.1		1381110	309120	1368.3		1419040	368063	579.1
	647469	291878	218.1		615200	154563	58.7		114368	29470.9	59.2		780394	235231	668.3		96306.6	84110.1	299.4
	173679	212464	675.9		1791070	362259	661.1		1103920	634629	1251		1648320	865956	63526.5		460872	160965	592.4
	1100530	299519	261.3		98261	17227.3	260.4		731105	428595	1892.7		226693	84659.2	1414.1		1474910	342057	937.8
	1367610	365767	530.7		3924450	7741700	8952.4		1556470	495618	2278.9		875104	313173	118163		1609370	428325	1006.6
	1047250	217791	396.3		2977000	28484300	6125.1		2319780	1247440	8244.6		1468710	1441050	19376.9		1744720	494322	1655.1
	1850040	616539	1165.9		1906190	959510	29502		1619270	446962	3267		1936070	441094	2472.6		1359120	357698	602.9
	182283	86724.3	-26		1646100	1117870	25753.3		1990740	603114	4761.5		784487	690917	19989.9		1801470	641466	1032
	1537390	372545	1708.5		717047	309207	3063.4		1374260	509059	1853.4		1063990	395575	4779.6		1463960	727446	1424.9
	1687620	473405	1081		1512470	566499	606.2		1630440	507060	2106.8		1533310	331278	1331.4		1783230	473352	1731.7
	1734730	357583	889.6		109908	25315.3	111.5		2163480	686732	3211.7		113189	128963	356.2		807739	517163	631.4
	1609670	519823	914		1648760	1571720	28475		2059300	628878	5480.8		1257180	308347	1366.4		87978.6	68345.8	1088.7
	179908	221897	1049.5		1970330	841285	2688.2		95677.8	105308	131.1		396081	99262.9	478.8		1586500	423887	575.4
	1702710	388928	475		80711.5	42599.8	99.7		226699	278350	1017		1012860	351800	831.6		1047720	339928	710.1
	401061	320746	581.4		1813520	1360790	1477		1770030	592660	4758.1		1531190	366365	890.6		137652	108678	281.8
	1416770	535407	440.6		1509640	586608	1436.3		255162	248177	1256.1		106522	135684	32.8		353906	282800	66.6
	1388270	437144	1522.7		1919420	1260340	21068.4		128616	175052	438.6		95911.3	29711.7	-163.6		1556510	421390	795.8
	357790	155636	97		1628880	1630400	2716.3		1853820	546442	3259.5		873134	238597	1273.4		1190350	365715	233.3
	1335940	351994	155.4		1041860	423574	3945		314111	69285.1	44.9		1266020	340104	1780.3		323546	534568	-83.5
	167205	71310.3	355.8		1603760	749459	745.2		120104	34592	112.6		1458520	362503	983.4		1409350	580957	32898.2
	1289100	343755	1173.9		173547	132562	-28.9		1920700	531064	3528.6		89952.9	64246.4	76.6		2232050	867585	2549.5
	173245	70736.4	-86.7		120781	104939	3036.4		669317	179560	1301.1		965749	289203	1058.9		106800	62689	330
	489746	250939	693.6		587896	452168	102543		1177560	450175	1908.8		1880490	874295	14686.6		624718	214602	66274.3
	253109	198642	534.6		789428	1026910	35782.1		1816910	577131	1748.1		867051	403963	3082.9		1624770	416488	867.3
	351313	254823	523.8		353171	261910	232		232544	169836	221.3		454120	671262	-63.7		1532550	404753	1486.9
	1396610	359260	609.7		1781880	713064	1837.8		95218.6	100814	-45.2		1254960	305535	469.1		1407830	443376	615.5
	1669610	329565	544.7		216567	1060640	1521.4		1597460	490816	2452.1		412390	304884	243.9		1680320	561890	2369.3
	1239860	269061	-151.1		723473	441058	160.7		125264	63898	149.6		1721960	513281	871.3		1601660	410590	1144.6
	368130	110331	337.3		3655680	38747600	21253.5		1717380	423728	1757.8		403097	896240	38764.3		520098	568683	292.7
	1608950	449663	496.1		1044160	750588	831		433256	286370	1858.8		1817760	561713	2954.5		1490130	386921	705.5
	1812300	470097	914.3		135395	71705.9	2100.7		111538	127451	288		1326650	467498	45005.2		1716940	442870	1301.1
	1523780	319034	940.9		551936	358634	796.7		305068	146079	856.9		1243990	325815	725.1		800934	507416	728.5
	1429630	568925	683		3951500	17535000	45956.8		279446	171407	261.1		1375570	328693	382.1		1468240	312422	697.2
	96658.6	86532.3	205.9		3933550	3385510	3942.3		133946	78696.2	37.8		1360790	371775	1154.4		1952590	562197	1610.6
	1686850	385216	1306.9		3905390	70636100	119713		1923890	569516	3377.1		130354	112883	661.2		554963	266088	299.9
	84845.1	31629.7	375.6		3700090	33345000	7024.2		1945140	667322	5471.9		2481250	1323280	142129		197870	143313	342.4
	170122	71855.3	377.3		1524290	226446	5335.4		125132	33625	143.8		1630720	513328	65736.5		1686960	454116	1265.7
	1514850	1520660	1575.6		3943840	8690170	22079.2		1142690	432489	4819.5		1139930	350829	1016.1		1374370	328161	1705.6
	1594130	433642	545.7		3862480	5253720	1886		1969200	578007	2972.4		112020	139094	297.7		1310090	329761	638
	1744730	376474	791.6		1547740	17998.5	-18.3		1396970	641422	2746.9		1415790	349220	681		1552280	400258	1138.2
	90901.6	99731.2	-92		1552200	273391	20899		2331100	951524	6392.4		984497	178783	202.9		1380400	401173	1548.1
	1529940	429337	683.9		1264050	62667.5	2103.1		439644	187526	842.7		1630000	468990	2592.2		1429550	312933	877.9
	1374280	384805	551.5		1035840	778795	11724.5		288836	355103	656.8		1266400	519824	852.8		125527	116131	629.9
	1795100	506065	838.2		1758480	447460	1451.8		166172	66349.9	215.5		857711	613690	7322.5		156337	166792	158.6
	194616	103445	56		1773330	877000	1147.8		100470	26375.6	162.7		1992400	780079	2180.5		1743870	619828	2436.3
	1785690	375322	1433.1		177967	112889	2434.6		93373.7	51732.6	1078.2		1243240	422139	1684.5		1678420	750583	802.8
	1927660	489653	1204.7		103574	62676.9	325.1		82315.9	67779.6	144.6		1461450	465626	2887.3		293132	139343	-36.8
	1521760	317733	409.6		150640	149812	678.3		1411210	514731	2558		1339170	276538	304.9		1445260	326023	682.7
	1518290	396608	605.5		103037	49690.3	-18		1695520	437735	2219.9		1539080	343658	1153.1		1924020	696355	3957.3
	1787140	540497	666.5		82606.2	49400.8	111.3		1541780	585298	3824.5		1149760	367270	763		1617070	403735	1401.9
	233986	116472	-4.7		1574340	661238	7867.9		1787900	508909	2694.6		142895	52999.1	-73.8		1743720	514670	2190.4
	939498	339078	715.6		171292	78212.7	-90		108240	30571.6	100.7		1103080	318760	1948.8		395609	435830	563.3
	1532040	381022	474.2		84976.7	72460	56.8		1232710	278230	792.9		90959.5	18916.8	128.9		1489180	473544	1624.7
	101798	87997.4	247.9		1978350	1478640	226961		1616890	370678	1115.9		2423960	1248980	73309.2		1386570	398143	1800.7
	1585980	363470	1068.1		115510	71194.2	425.4		861898	391147	1520.2		177857	95322.1	491.7		3924410	2261460	3977
	1434010	370064	1810.8		117089	33719.1	424.9		1551010	444413	1653.8		1893680	813442	1005.9		1786410	485523	1159.3
	1270320	308611	-172.7		1740060	750999	884.3		1403210	588955	112396		1648980	831220	2845		1566230	484158	1402.1
	1450690	345983	732.4		1590610	697129	13504.9		1699470	535128	2586		1333590	381656	1070.4		1549500	316021	314.3
	1193180	373864	445.5		1445830	1369860	81383.6		113588	63983.7	381.7		125121	66017.6	142.4		1293760	337695	1769.1
	95939.8	75926.5	416.3		142832	99624.9	251.6		773335	315407	546.6		1532160	394461	14889.8		682183	229510	-97.1
	1468730	335952	475.9		1400750	308540	8742.7		719127	430388	2141.1		86306.2	70600	73.4		1308600	349993	1100.2
	1986860	415178	6631.5		1057980	467030	822.9		1499680	382064	897.9		803805	182649	158.7		1503720	448908	7756.7
	210868	99589	179.8		3836190	24100800	3419.3		1885440	587934	5484.6		1330130	354025	4452.5		1751630	540092	1829.1
	1622350	365928	1482.6		3815710	25996300	3309.1		328155	117452	-105.3		1430880	391796	2193.6		1458430	382928	1030.5
	1059980	360296	1239		2019730	1463920	2019.6		1771740	493116	1928.3		118044	105448	210		331650	110699	334.4
	1533870	367153	729.5		3959180	19164300	5748.9		80481.5	87172.7	208.6		1437250	481895	1300.6		1411860	353051	987.6
	1290650	387230	323		295142	45766.4	-14.8		2746600	1817870	14968.3		187734	47150.5	-280.9		391895	299630	231.4
	1670950	442477	1760.9		215683	99948.8	68.6		724329	180193	231.6		1276630	341407	6177.4		1457090	395044	1050.6
	1355360	498082	685.7		3739380	24599200	4781.2		1495830	543524	3915.1		1130500	287357	353.2		1529020	497736	816
	1515080	277844	97		1542420	1088480	27091.5		178119	219332	41.7		1210180	453529	16052.5		1773220	550640	1538.9
	1464690	376349	925.1		3831530	21196700	10372.8		1610770	317045	1205.8		2042130	1491090	4438.3		755175	389524	857.7
	1376490	339316	228.1		3888380	16465600	14266.9		2092430	2236890	42460		1137940	246920	242.5		926201	334008	819.5
	264050	1231900	3332.3		1349010	499045	786.3		1934540	481545	3637.4		1383200	347209	26643.5		1645250	681147	517.4
	1353560	544426	789.1		3738240	25064900	3871.5		2758470	1053440	9366.1		78425.4	27837.5	-138.6		1557670	546866	1076.5
	1579380	557654	1266.1		1171930	1399930	1224.7		178619	284016	406.9		76900.8	76814.4	-11.6		1293050	374732	1612.8
	1622690	467474	1237.7		2025030	2785290	5069.1		1989480	558939	2152		148509	152952	2.8		1330700	351167	567.8
	1513140	431585	890.7		147453	110555	304.9		1976500	508018	5340.1		1386990	330103	4035.3		1807670	458849	1716.6
	1774760	435638	1282		755520	701024	1543.4		1252840	557974	3758		146044	72356.3	1		1565250	366229	953.4
	2053420	889500	29654		1889940	942297	774.1		2029980	634104	4202.6		1916230	632435	2054.1		699110	308135	620.1
	1594960	503183	890.4		1755500	913060	20955		199760	54159.6	-318.6		951680	338213	1355		1572660	416363	1569.9
	1607660	357083	1051.6		1483800	505255	80.8		1167670	437811	1674.2		1568550	419289	3389.4		1468020	760747	88502.2
	91601.3	85133.2	10.8		1788480	849932	1151.9		386542	169035	1303.1		117288	98902.3	154.1		1456960	520624	1597.5
	1741700	510292	810.5		2094170	1906590	59287.7		2133530	619698	2331.7		1514050	451365	64676.4		1531190	296401	691.2
	3211370	5713350	9785.5		155700	125952	240		348739	281096	1232.8		1004220	399687	14417.6		182022	123554	137.2
	1489850	381709	852.7		225348	167143	219		1672860	497078	3637.5		178552	163918	1651.4		1450750	374067	615.7
	1813850	647326	1000.6		200707	235616	18351.2		1419680	359630	457.4		2235130	1232700	438679		1590440	386618	1004.9
	1692940	426540	764.5		1508250	779149	1082.2		120708	22417	401.9		370450	192267	465.4		798522	286262	569
	868110	411872	1055.4		1054340	695833	24899.3		1708810	740395	2814.7		955625	400471	8326.8		112695	20079	141.5
	1147410	368664	361.4		1520810	547137	16425.8		1347220	333453	1732.3		666808	209952	894.1		128553	134459	-228.2
	84781.2	59088.9	276.7		213884	60166.9	-126.9		1274330	476350	4326.4		1364110	407917	867.1		209014	136094	-273.3
	593193	282604	373.5		1790520	843233	1413.7		2131410	667894	4120.9		1546190	387620	1604.8		1089940	403238	1434.3
	816778	281804	569.8		165637	151524	-224.1		111088	45656.9	4.4		110487	26183.7	117.4		158886	54660.7	98.3
	1388240	335775	295.7		1761610	876432	11579.2		2078800	674126	3977.6		1189570	269973	663.9		1027420	594499	2498
	1304990	483412	596.5		106719	94116.2	44.5		265056	142264	47.6		1344470	374024	1240.3		1763270	476016	2079.5
	1533160	392845	859.8		2747500	28385300	6831.2		1455020	641374	4325.9		79623.4	63439.2	169.9		2012700	2196900	1014.3
	1531000	306938	58.5		1133580	1352810	16869		1577500	758032	2560.4		1455690	953358	92357.1		1413710	299416	687.2
	679821	273007	687.9		208174	234878	156.6		2308790	887791	6367.7		114645	182315	519.9		1998580	1481860	4284.5
	125774	185304	722.8		1682930	772457	1301.5		169938	83716.8	-137.5		1105820	304399	1762.1		199689	133774	293.5
	1659840	540735	954		1648680	564687	513.3		652049	366915	698.2		1518150	531907	10826.4		732366	301728	783.8
	319520	87206.1	210.5		3168430	18110600	6773.3		1852400	706074	20571.4		95717.8	51788.7	-35.5		381370	238065	489.5
	1794970	558092	1416		1695530	1730590	17688.1		1543080	523638	1799.6		90774.6	54019.6	-71.9		1148750	713275	1727.8
	694618	388219	1246.9		1511720	714566	3862		1801810	772410	4458		1073360	257826	9960.9		133525	122218	-35.4
	86006.1	78910.1	189.1		2133440	3919930	28377.3		1694840	541202	2894		1134190	411515	2011.3		1425400	386709	585
	1563610	433560	1024.2		1556840	894477	23521.4		1892120	854339	2618.9		121897	56297.6	-7.4		1328330	950596	1978.5
	1556350	378889	198.8		1834300	1334870	6993.8		2134940	751724	1872.8		323968	172608	-165.8		1594790	412492	1009.4
	2253910	608575	2064.6		1901180	1879530	33621		119259	71100.5	231.2		2193130	1008860	6483.9		1677490	348220	1160.6
	1825650	432963	1376.9		1759280	926727	5159.2		1603400	525822	982.3		505242	173756	499		347024	195560	401.5
	958419	316738	1177.1		1058990	733453	1832.6		966278	455188	1338.6		1580870	592598	67314.7		3784510	5711150	7084.9
	1483070	508356	767.7		371797	900550	18037.4		956379	334454	1087.5		1475110	351828	746.4		1917680	1894300	2587.6
	79198.9	62021.4	11.9		2992860	8009800	165843		1650430	431636	828.1		1145180	267651	491.2		1587820	455797	1366.5
	1581120	399589	463.5		1631440	1097530	18061.1		2356140	834273	8366.1		1320290	299774	1805.7		674707	303691	1359.1
	1563300	412025	533.8		1514930	1608340	7424		353480	200380	238.6		1011400	337034	9910		1409180	393455	894.8
	99873.1	76723.7	-165.9		245501	122463	223.3		2033020	588274	2387		1645190	464978	853		1463320	435354	1598.2
	127818	92086.1	434.3		316719	858836	1197.4		1320780	710197	5362.9		91059.5	53948.2	240.3		168902	79921.6	155.4
	916017	805349	3767		1820480	1125970	37818.2		1700220	391952	2011.6		1602090	498233	680		695797	689080	58676
	1592430	1904340	6719.2		251852	356590	337.5		1470710	368344	1896.1		1578240	680076	1666.8		1710380	524346	21117.2
	1749490	433240	901.2		1516420	816590	28356.5		1258530	628240	5878.6		1221310	668895	224837		1546650	370449	706.3
	493890	147874	256.8		146275	77124.4	59.2		1787700	442633	2392.8		1295680	279494	3923.6		753008	230952	430.3
	175500	142319	196.7		1787070	1140990	35787.7		1760330	520385	3471.5		1219030	316949	13066.3		1102800	321480	1310
	1379810	570550	1277.8		1559700	1269400	1729.3		111549	39159.2	67.9		596199	308898	20977.4		431501	330476	475.5
	924994	680462	1387.5		1391130	980140	3447.3		111807	80198.2	-57.1		1287480	228324	725		236928	338664	1193.6
	765601	303810	576.9		1707170	752978	1124.6		1613630	446188	1456.9		1346960	286810	750.3		1410500	434040	1416.6
	1521140	301473	633.8		1651150	635883	985.7		1600310	377166	1427.7		987305	365511	671721		1309760	401567	1144.5
	1455680	310101	661.8		2432270	2850080	59046.9		1209670	369343	782.3		1163100	242423	490.1		1920390	475033	1727
	1687150	373466	621.5		1859260	1586690	16082.2		121604	103494	351.5		1199890	511098	2636.1		1448250	378522	578.4
	1671320	471952	630.6		1830480	1683420	32184		608494	316568	1674.7		120850	18259.5	323.8		1513290	406832	1054.8
	1819870	457114	2342.5		3045860	5257990	190033		2825050	5713070	11891.2		1330040	322292	1626.4		1513830	392436	559.5
	1583030	414864	1082.3		1720020	1024730	1762.5		1642440	493916	3928.6		1386840	360405	400.4		1397810	397396	898.1
	1604060	441192	819.1		1939970	1393440	2259.6		1906560	940163	4132.5		1208940	336861	1571.9		244307	55342.2	-134.5
	1582740	403878	998.5		2810800	5173550	234494		194164	140463	73.9		1390810	326848	1221.4		621954	1075800	733.1
	1775960	591009	1637.7		196703	83772.2	-77.7		1995260	607074	3294		595169	162322	374.9		1519730	435315	960.2
	947283	271776	907.4		1177880	750407	1094.4		1830980	514525	2884.6		1885780	898196	154938		210584	169557	396.9
	1549850	351502	484.6		150032	90348.6	139.8		1942900	730788	1269.2		1512840	355339	3770.8		1337030	431666	1571.4
	107371	73157.9	0.6		1052330	709802	27921		1632070	540190	1134.9		1012820	281492	641.1		760094	240749	749
	1693560	508350	1211.4		253296	245905	6580.7		114522	28933.6	-155.1		1533130	748664	193396		1001900	535848	902.5
	1172460	431944	528.9		1834100	1509970	2227.6		1724310	377475	1473.2		1254990	328142	1138.5		365322	270109	313.5
	124715	53078.2	20.1		1667460	1086640	8679.4		141327	114373	-9.7		947049	294945	14245.9		1404050	431567	1575.1
	1384850	290086	420.5		1810260	1876300	76772.9		1656830	987923	4556.5		1164920	338252	1125.2		1642580	472610	1428.3
	2202690	752762	2880		3080920	31420700	9825.6		272770	82607.7	1017		1366280	372150	1984.4		1713400	431736	1018.1
	1530800	306848	763.8		1911350	1456820	44510.5		1692440	460448	4835.2		1192410	503972	18367.5		485986	139830	570.6
	1777170	378388	1220.5		1759540	708335	1739.8		1670270	494671	2179.6		1068340	289152	1677.5		1530680	504926	1606.6
	1668990	446394	949.4		1819660	1618930	2108.4		337007	245196	5557.1		110704	44781.6	-93.2		1680490	607046	1722.7
	1556360	277657	945.7		1155420	640788	11296.7		86452.4	189280	-118.6		1113560	241807	721.1		125737	125011	116.9
	151740	139534	103.2		1687010	1422870	23308		201126	1146770	567.6		1358630	289508	976.9		1096460	752281	112521
	1586080	473450	970.1		1622380	706652	8972		528939	577804	3971.7		1355660	387033	1353.8		359305	96671.4	137.9
	1027330	330893	1055.7		75394.6	143285	3318.7		678365	449900	2332.3		653705	248472	693.8		1002150	257573	620.3
	1495990	379762	993		1541860	636510	2480.2		1878200	551005	3415.1		180531	128841	12775.5		1580340	727589	957.7
	1591480	538207	479.3		1901520	1253260	753.3		136919	69135.2	-189.2		1498380	359506	1510.2		120002	93396.2	51.1
	1624420	380096	937.1		327402	519993	653.8		1784190	480417	2735.1		1780080	477775	2562.6		1468310	402742	631.9
	1581640	376070	972.1		2010350	3054180	66213.6		318819	59228.3	20.6		1162520	266253	1213.1		1622670	486113	1416.8
	1468580	1754030	808.9		1272610	1046900	1519.2		1569210	373692	4216.7		93641.2	25455.4	28.4		1461860	891266	779.7
	1101410	325359	557.8		1479700	750230	931.9		83922.3	27349.1	-159.2		253146	58067.1	120.2		206357	117407	1088.5
	315709	106703	-148.8		2242910	2737020	2376.7		1868210	666278	4261.5		1401720	419162	7962.8		1458080	514143	1844.1
	1500010	436343	650.8		103727	120312	206		611040	329921	2203.4		1106180	263000	2943		1703120	479638	1276
	977475	184107	217.4		2588780	2915640	3509.2		1826720	511911	2695.6		2404910	1991050	537148		679572	408775	1067.6
	950003	504988	2558		111611	42454.9	341.5		78610.7	57280.1	307.9		1908360	857886	2857.2		1007450	372426	1106.5
	1348230	317649	644.5		1574680	616454	1000.6		81721.8	111683	653.5		1455310	418932	2793.5		1498820	473506	1089
	1473550	346229	805		1496830	710493	12915		167601	127738	428.1		1322700	319343	1909.4		1538420	552570	1128.2
	1551700	357535	641.1		2270770	1790830	1751.3		1833660	653998	5768.5		192825	112414	335.7		1276940	489776	1133.8
	1890630	1026980	1963		1644720	1566520	10464.3		2042180	608912	7067.1		238757	424424	233.3		1872400	618476	920.2
	1280240	304465	539		1531120	1132700	29431.1		123824	83839.6	81.9		1423510	464842	2895.5		1577670	463095	1647.8
	104682	26719.9	406.5		2009630	2341050	30369.6		1443450	425667	2779.2		1497430	489319	789		1624480	861884	1219.3
	1635810	388666	742.9		1812590	912155	16795.3		1788310	461243	1168.1		569174	272363	46878.5		1697110	477483	1264
	1648790	374695	1019.1		1941210	1343670	25808.5		1558980	587858	2084.2		1521910	713562	1022.8		1463440	410660	940.2
	1479190	339288	835.7		1369640	1966910	51098.8		1449300	499848	2385.3		1588200	540658	24907.4		1441290	560237	1181.3
	1465730	630844	1026.5		304001	379482	219.4		1092110	984334	5234		107774	80154.5	903.1		1466530	365243	583.2
	1427210	332762	419.9		1528360	712541	2069.5		1790630	588286	2077.4		1594000	464990	2122		287827	157620	-29.7
	1383230	315534	696.8		251841	286142	1607.3		1920880	530601	4162.9		1730580	519079	4109.2		1662750	510212	2677
	163874	150507	-181.1		1626470	872234	1169.5		2100300	652995	3420.2		959624	355056	1032.3		1796720	513257	1913.8
	190845	83912.4	73.8		3021980	30088900	9489.9		2339540	942557	5275.3		1212300	338333	7584.4		727901	475295	915.6
	1747470	492491	1222.6		1683020	1544900	28846.9		472851	281622	770.4		1278610	318507	792.2		455862	516168	54295.7
	513965	414002	1900.1		116373	254575	89.3		358209	92125.6	629.4		1541080	436458	982.2		1503460	429232	929.2
	158737	86022.6	255.3		104517	30175.1	99.9		1994720	536257	7095.4		1442650	389522	4933.4		221933	111750	39.7
	506529	436332	419.7		2157750	2339070	38869.1		1394750	396550	2039.6		961673	314948	714.5		1516610	394943	1716.4
	408390	826453	672.7		1045210	570427	18933.1		94992.4	21072.3	-282.4		1281890	292936	413.9		1770090	411800	1427.8
	1074770	463117	1461.9		463706	245867	354.2		1388850	751830	4351.4		1204060	291322	973.9		1507670	359218	1228.8
	2266680	612851	1283.3		1554870	613490	4017.9		1807470	495072	2431.9		735751	157349	496.3		1430730	698025	913.7
	1314290	309695	714.1		1419420	705418	1267.8		1380910	663415	2675.7		2136750	1299880	18481.9		368529	174298	174.9
	1535420	469257	367.3		1512300	514511	1133.6		1451430	530541	3383		700205	310057	2057.2		1485880	698798	750.2
	1300830	227058	1460.4		1577040	640955	1003.1		401561	233531	122.7		1237490	301737	3867.5		690823	772341	136724
	1112960	301173	589		1767060	921661	17852.4		456330	249786	214.4		1495000	401196	17387.1		1404090	644544	33447.9
	1750430	447844	1181.9		634654	538308	1484.7		1684240	533198	2951.6		125100	57920.3	728		1645870	444256	867.7
	1547090	359896	490.9		1687970	1331510	45209.1		220710	134034	532.5		975101	247063	5100.6		1255440	312750	846.7
	1682200	414686	2078.6		1835820	876435	33519.7		2165580	697618	4041		151686	101758	6926.6		2203150	5713400	5295.9
	73970	103951	170.8		1824880	1423350	27743		1746400	425539	6748.9		577172	143479	24202.4		1208670	445075	1124.9
	1330940	245289	654.6		390020	182651	-10.1		210052	136084	505.3		1560690	380197	679.7		3141800	5713070	13148.2
	170507	40938.2	-43.3		325101	476291	-34.8		1813200	480708	2756.2		1580730	928681	965.5		1720950	513535	1299.2
	129088	99890.5	298.1		1603350	1708800	9908		1994380	655990	1520.8		1284720	315670	4524.3		134346	9367.6	94.1
	921526	454587	293.5		1670430	763841	2161.9		1807570	537340	2491.6		121336	181984	416.5		1845520	780362	2252.1
	1377630	282105	154.9		1940000	964216	1325.6		2196510	552486	7906.5		1152940	340710	1513.3		1326240	471879	31872.1
	91580.9	55300.9	-144		1927630	1755330	39218		1763310	474468	2155.6		81750.4	64471.2	301.1		1893670	636255	984.6
	1586410	344201	407.2		472627	627489	-22.1		1770310	455241	1758.6		111982	63635.5	-45.6		1696000	423342	1612.4
	1955310	720805	869		2158420	3837980	124705		216272	319260	-164.4		1305290	325281	876.3		1632650	400837	1591.9
	91765.5	150506	10.6		1441160	520049	477.2		1655620	421050	1578.5		1357990	314304	2442.3		1719100	449441	966.3
	449784	449069	844.2		2737050	4618360	38217		129231	146973	-10.1		1748330	2263560	52819.5		1803960	437245	1020.6
	1408540	297861	786.6		1706530	1212040	24387.5		2148610	633744	5294.6		1737480	662402	29700.2		1545050	640330	516.1
	266717	88191.7	238		1573310	576128	860.9		953585	703536	4871.1		1853480	526343	44794.6		1346340	388418	1326.9
	199416	255449	305.5		583233	535276	758.8		257341	176416	311.6		1563610	434581	1634.1		1800970	582426	1572
	1715080	452824	656.8		2471370	3663590	32245.3		2039180	574295	2977.3		1416190	342895	730.4		1614540	402662	1461.4
	1610890	323662	794.6		1609040	1129850	3476.5		1673170	458899	3057.1		1164210	290275	17822.2		77562.3	6272.2	-259.3
	1500480	333014	624.7		1735710	860158	2805.2		82472.3	60259.7	47.3		1428670	483522	740.3		653011	195187	182.4
	1552970	375541	204.4		1773720	774200	1056.5		1682210	467222	1717.8		1022890	247320	779		1564070	389322	805.2
	1490760	323430	437.6		1977680	1104240	6486.5		319791	221312	828.6		390830	192413	571.6		1036250	426111	936.9
	1494640	431696	624.8		252486	130752	694.2		1423250	471074	1168.6		212060	67750.3	314.2		300994	213296	574.1
	1343570	1206590	922.3		946460	560274	1111.9		479076	124160	-20.2		1508050	435772	6777		90196.3	37117.5	182.3
	1607410	370615	1961.9		1942730	2810860	68335.4		2184780	660178	5786.8		1290870	291751	597.9		867050	405921	1701
	1536120	285576	1127		1495780	519015	10453.2		1535030	353715	1690		692385	262518	425.2		199559	81458	274.4
	1844840	433030	1357.3		2014880	1964880	101272		677732	317017	1945.8		1445880	314096	731.8		1663240	531576	809.3
	167857	76263.9	93.4		1953020	1353800	9917.5		1720800	568465	4330.5		1231120	263338	252.5		191899	163556	1909
	81071.8	36186.5	126.5		1360220	1068110	965.3		224813	181767	1833.9		1822960	491879	67657		1367800	320324	727.1
	1066460	450597	618.3		87589.6	72498.8	76.3		1277010	613766	1196.4		1520430	397483	547.5		752867	465774	846.5
	1542300	316872	1113.6		2535540	3710380	61777.4		1946570	509724	3442.9		74993.5	55529.9	24.8		695602	330287	16223.6
	1858620	481440	1809.5		96526.4	34287.5	336.8		1115390	407990	1115.2		166948	1207840	144.4		961266	302595	931.2
	1673400	462657	921.5		1990350	1355770	39286.7		1926170	452703	3026.8		996702	255266	14295.1		1469300	500421	1045.9
	214907	157406	310		1301070	737213	1000.4		1535840	624006	1665.5		2182850	2408380	3898		1501580	1165770	897.9
	202726	132598	450.6		140537	81652.4	48.6		2114940	714640	4292.2		1129020	380063	4026.7		107582	82677.1	463.5
	915859	422686	1112.1		1617800	959632	605.6		127526	54004.6	281.7		88832.3	37967.6	251.8		1347490	570736	16550.5
	178972	232350	114.4		410163	143055	1454.7		1702710	471924	1607.1		1379660	559829	54893.4		91346.3	72764.9	33.5
	514769	111320	301.9		1646340	708906	1162.2		1698750	486931	1273.5		1789630	548835	2053.7		453387	192975	172.1
	973931	297622	809.6		124834	54221.7	288.8		1876470	708855	1537.4		1382990	474314	748.7		987811	478914	1440.8
	853320	474782	1257.5		329956	300513	-32.7		742345	455738	2197.5		1336590	348690	173034		379913	306528	578.1
	646382	596202	1030.5		78922.9	64461.5	-103.7		1697920	494573	5017.1		1138710	302732	1124.5		104218	45622.4	300.1
	364387	298152	142.8		1431610	660656	1113.3		779472	370524	571.7		1429850	459976	130770		1012120	333342	1535.1
	318262	166052	605		1498990	493633	486.3		742783	348238	1129.4		217081	223714	14259.4		1471930	497494	272.7
	1650680	404946	799.9		1831280	912268	4994.2		609986	513934	2865.4		1228970	914653	145944		1488260	415251	1211.4
	225573	210017	121.7		1455930	596799	9558.6		88010.5	27306.7	-142.8		1414300	504200	4841.4		729149	311201	1142.9
	1190780	316150	38568.2		1757170	2033130	21720.9		121863	81836.6	243.3		1443660	668321	33858.7		1369500	497071	643.4
	240523	71401.6	907.6		1486470	575679	1497		2031520	612403	6285.5		1262160	548185	4144.5		1688200	559397	1161.3
	101229	27461.3	84.7		1998610	2364550	33579.4		1872610	639368	4635.5		1371050	403268	2968.6		213405	178853	1107.2
	1513490	296322	757.5		1038270	899759	19880.2		1759880	459256	1633.7		424652	144000	366		2009960	1645900	2622.6
	1312070	318455	732.8		1794970	785475	5007.9		323423	242135	613.1		1233260	348615	468.6		1838950	509502	1153.9
	97070.6	63336.3	-34.9		1945680	1844720	77718.3		2052330	639540	5339.1		695630	247350	860.1		1679630	512081	283.8
	981229	349974	634.6		102714	44021.8	274.7		117220	157696	315.4		749604	383455	429413		1719470	665178	2190.2
	1381060	461656	1317.9		92993.4	65287.7	35		92606.1	77829.5	186.1		2043490	638189	1834.7		160541	197511	492
	547797	249543	182.3		1602660	1077300	33361.1		907035	399132	3220.7		1238130	437865	274		1633160	446903	1279.6
	126285	38895.4	-255.8		1796090	1684980	6875.9		1675750	837716	6263.3		1389630	290998	1395.3		1018010	404854	732
	1661360	445599	1371.8		1950090	1292870	18428.5		2080830	811181	2544.6		1319770	290312	542		160076	137311	211.6
	274755	3770.8	248.9		131529	50422.6	1784.8		2496630	1397420	6507.8		1555410	666361	7410.5		1686810	472826	2317
	3873410	5711820	4788.5		139434	369537	281.2		99369.3	34289.2	336.6		262569	54837.5	-176.6		150509	75706.4	230
	1343830	292833	875		1737220	893800	1248.8		901459	421932	2328.6		82724.8	95102.4	344.4		1600070	436138	1251.2
	1487130	314589	181.5		1498030	528985	475		128887	141836	354.7		980109	197600	559.3		1145870	422984	1067.8
	1583340	352095	382.1		378788	477225	630.3		1807370	418245	3069.8		1892140	702975	7018.8		1523250	895644	550.2
	1525830	410295	514		102837	31264.9	-59.8		107591	118478	201.5		464412	335252	4811		228856	210551	450.8
	1028160	456209	1478.5		2030290	1185520	1809.6		290296	323785	1272.4		1228330	331539	607.1		1745090	462668	1289.8
	1680450	457800	945		1756620	1069490	7485.7		2063970	618303	2652.1		1453700	432662	4339.8		599007	434475	1108.5
	1554850	401154	555.9		89865.7	114967	2582.5		107819	32592.1	462.4		1909100	837823	19579.1		1527680	414012	611.2
	1234420	293879	464.6		1805950	759126	2309.7		1678950	570739	3184.5		381350	354844	27523.4		1592790	398725	1626.8
	1092140	476816	461.2		1963600	963959	1627.5		119313	136746	131.6		181473	254361	88.8		1623610	699443	1330.7
	351878	214204	737		1769170	1578280	163774		1900930	539278	1918		921329	285696	2635.3		1749270	470860	1531.8
	257104	154898	173.9		1482380	598241	710.7		1669720	543880	1694.1		987027	261649	380.5		284273	59860.4	502
	1282920	284910	156.3		858986	529595	2278.9		85336.1	45855.6	174.4		77582	25833.6	536.2		1532680	455217	653.8
	1799190	498915	648.9		1365280	718324	2103.2		102918	143483	93.7		1042480	231375	1206.1		250093	40575.4	862.1
	1364970	246840	475.8		697396	464025	422.5		1031610	1623960	4191.1		1785190	568949	6199.6		1598170	460768	2299.2
	1292810	341699	790.1		247582	153255	136.8		169672	179378	350.7		1174270	534911	729.9		1410790	359856	889.2
	95861.4	125314	276.6		1359740	701991	38868.2		1383280	528200	2809.3		1195950	261115	1961.7		104125	79206.1	720.2
	1559710	347943	915.3		85224.4	77325.3	194.1		189344	153878	676		1107200	287778	631.3		1337660	540783	1588.4
	1840830	648228	1557.7		1731160	903962	11986.1		1900880	625326	2731.9		381909	347312	-8		1711780	495648	2607.3
	113438	52877	329.7		3333670	32811200	12765		719644	317249	1418.9		1077780	351133	1251.1		538683	440010	-59.2
	1449300	311701	580.4		1704620	1975850	3763.7		2152910	591659	3006.7		1449300	680422	56943.2		1489760	512393	1194.7
	1693980	388851	801.3		1825370	664277	49278.9		1705780	487877	2635.3		1692840	440692	953		116937	101762	620.9
	1390120	316079	330.1		183415	243739	-224.6		818772	432873	3180.3		981481	311719	646.4		1992770	551446	1896.7
	157695	98632.9	-85.7		92855.1	132522	-78.7		1560470	397785	3449.5		148345	77957.9	-194.3		1291740	308661	882.5
	1798000	428746	835.4		1798240	1545790	21506.5		90229.3	49983.2	-72.6		126149	207824	440.3		1547500	420592	1695.9
	1536630	369245	1004.5		1703110	706902	19183.5		1181020	506182	2260.9		1137010	205938	461		379398	251096	261.2
	1847920	405340	586.4		1896020	1402230	2981.6		96385.9	89139.5	131.9		144403	95735.2	239.5		1594260	459382	1029.7
	1625090	389296	1280.9		1557050	610500	607.8		124476	121254	343.2		1736240	486803	3633.5		1685250	496095	1852.4
	1376450	369814	753.1		1939230	1429820	1957.8		1688060	471343	2497.8		204170	396010	578.8		754550	1063520	2536.4
	1831280	486143	1863.8		1724030	1129140	7415		268796	80925.9	183		1689450	469682	1064.4		1664880	507251	845.7
	1017710	176473	396.6		2087360	915929	911		1499150	495112	5109.2		1279210	287730	2083.6		700865	464679	587.7
	1707670	537018	1124.7		1534660	847802	15041.2		1881150	567197	3185.7		1235050	261510	851		1763420	468192	1395.6
	1671370	708690	1057.6		1679020	777406	54613.5		1484120	419948	2701.6		1236040	396871	39470.2		1888110	539962	1660.1
	1055210	408331	743.5		199980	211138	5756.7		896786	319267	932		1468800	308760	761.8		876913	354807	1190.6
	1579070	410577	874.4		1538110	501235	763.2		72539.7	24374.7	-133.6		1288940	569765	3941.4		1109110	376887	765.6
	1474150	443157	1717.5		1582120	731582	14546.3		1647810	358850	2332.5		698787	584987	131660		1634310	475606	2495.9
	1538850	333353	952.7		84462.7	103403	419.3		109633	30717.3	170.1		1008200	194074	-209.3		1896420	658213	1512.9
	1930820	1172370	1701.5		1769010	775910	466.8		1434910	347612	1057.7		1516160	437690	32864.9		1820800	577217	1352.8
	115134	158882	85.1		931294	534762	1558.5		1841090	435574	2283.9		1358610	572132	1292		1540580	1011930	1519.6
	195600	115869	62.2		2156730	2132660	21608.6		304954	74597.6	110.9		679502	120088	514.9		1029300	389810	2557.1
	308870	137661	256.6		1256280	804833	3017.7		1057790	305651	685.2		152401	202986	6954.4		179435	81441.9	380.9
	1432480	311504	135.5		1374110	1035900	11761.1		329719	103661	169.8		1336910	400421	1097.8		1434250	500610	714
	1571840	337449	477		1537380	650024	986.2		2053650	676539	14003.5		1660710	499944	1161.4		1787770	598782	1155.9
	159730	213984	133.3		205143	334760	340		274338	74903.7	-51		1190070	293193	850.2		1309370	686432	524.2
	279682	122598	973.1		233066	515901	545.8		1776700	436480	2504.7		1183480	239089	2177.5		1702820	413435	1471.9
	1859240	504318	868.2		3494360	25828500	38465.9		1245610	401567	2275.1		1602670	648188	2661.1		1685830	543570	847.7
	1422940	270133	605.9		1603890	615111	1946.4		1680720	993012	3929.1		1890600	416152	113062		111032	96943.3	107.4
	1465150	449470	640.6		240036	246830	2791.1		1595170	702080	2859.9		271965	78599.2	178.6		135442	97576.2	246.6
	1524460	319664	506.3		1117890	951572	4837.7		1692410	455798	1030.1		1249930	297614	977.1		1623120	765670	4975.3
	137179	111755	348.3		1193980	617133	35.9		150659	143620	212.2		2305320	1853250	2095.9		1514710	425552	794.1
	1375790	337135	425.4		491910	196719	55.8		1619510	513132	937.8		200218	63940.8	192.7		1494930	786358	717.3
	1026720	438192	418		1722130	978496	4013.8		2037470	642661	2807.1		1621710	367425	1400		1379160	548059	1140.3
	1577230	331598	174.3		2217530	1308880	43115.1		1678570	382271	1988.8		767175	244934	18686.3		1353390	293080	1044
	132353	148208	-8.1		101704	79769.9	-156.7		862833	473289	1583.1		1038210	324064	374		1571650	603573	2182.2
	157096	62234.5	-82.5		501213	677191	76822.4		1460900	538172	2078.6		1381420	310633	520.5		1533880	499193	1063
	1824760	418733	585.3		2030350	2867980	2914.8		1901160	631860	5441.2		215961	101230	7.9		1804480	594201	1695
	1483200	256656	310.1		1463750	841953	12926.6		1469590	456597	1754.3		1267970	296102	810.4		1424340	703722	763.3
	1483630	414464	811		87248.5	106024	206.8		1780510	573726	2014.5		1627770	584304	1608.8		1516390	530632	1522.3
	1484100	356393	1054.5		1930080	2076470	11870.1		1734460	449729	1472.4		1453780	352583	1956.8		1570400	362977	1531.4
	1328210	366102	1428.5		1733900	640664	8872		113043	42119.4	230.1		1382040	328644	2056		1314390	653520	887.5
	1534530	416797	967.9		1567380	766134	15518.8		155563	140760	230.9		1069160	268283	9981.1		1545760	449474	1031.3
	1436010	363866	657.2		407130	671693	27755.2		1663570	473411	1755.5		122344	143045	-106.5		1897000	607398	823.6
	1602220	436868	858		979300	709821	14142.5		105529	97066.2	1.6		804010	226009	1236.9		208730	106355	208.7
	1382130	510741	532.6		1148770	684708	512.3		1634730	411494	1459.5		1474850	370070	1193.6		935995	286233	564
	1618310	460388	615.6		1318330	673679	903.2		901455	476592	3066.1		1284010	329669	342.9		1636110	425142	1100.1
	90322.1	41088.4	254.8		1617470	708070	912.4		869296	441568	2907.4		117568	81279.3	84.6		2006820	2072920	2928
	1753280	487714	1354.6		934706	427312	10566.7		309334	81626.6	92.7		327640	142646	136.9		1162940	319262	448.7
	269951	193118	147.6		117924	297520	577.9		90141.7	94523.3	110.6		1034550	248123	841.2		100363	31036.9	79.1
	94131.5	66105.9	45.2		1671680	935812	943.5		116832	24769.9	161.7		1076360	295851	1036.4		931803	340792	817.4
	403108	114761	578.2		76089.3	62994.6	-144.8		112907	28552.3	7526.8		530921	265423	4409.3		985470	222153	440.4
	1481280	353718	1548		1884270	1617120	63820.7		1001160	372638	1283		1207300	792016	51573.6		111322	205537	14943.5
	175766	63468	-425		1745710	877159	1002.4		1580590	521030	1921.4		195102	178733	812.6		1719150	607938	1075.9
	1737950	416599	985.9		1527740	956770	26303.9		1718330	387097	4380.4		1579190	851828	1763.8		1657370	434688	1576.8
	1673500	458227	924.6		1573090	557934	20363.9		115658	100211	277.7		1240030	319272	560.9		1619600	428908	1137
	113049	68269.2	255.3		1654650	948238	14730.2		1555670	405133	973.8		98221.7	193037	140218		1458720	386196	1330.6
	2392320	2596760	1996		3181060	32221200	11275.2		163275	154998	349.4		1411580	417760	2159.3		1758060	665158	887.5
	1346470	312855	519		1577620	548946	1036.5		237473	92941.6	534.9		1472860	778415	45066.4		1534250	345327	907.1
	1586480	381677	924.7		997170	905166	62216.9		1443660	721353	587.9		242761	87870.4	899.1		124722	55243	2568.2
	1396930	323174	887.1		1829870	765761	12882.7		460496	125526	-7.9		1261400	326843	1637.4		1013380	339253	941.4
	247605	99420.3	158.5		2063440	1167280	45273.3		87208.4	152152	44.1		1180570	511479	6930.6		1424610	581634	2503.9
	782358	352440	478.4		1166080	635708	7206.6		1741380	497038	1595.4		700179	228651	844.9		540870	302453	-40
	1167660	322488	727.9		1539390	824910	680.5		1665850	460976	3834.4		1166090	261877	106		1367740	581320	966.5
	413437	138865	105.2		195438	70698.1	-108		256056	94486.9	496.2		1349770	317396	947.1		1589920	438053	2114.5
	73345.1	49187.6	214.5		1749120	1580280	6829.9		135530	109301	38.5		1416780	444266	1566.4		1043800	885727	3756.6
	1305430	443500	453.8		1839730	914264	35784.4		1775910	519483	3626.7		224326	123883	18.8		1045880	387346	933.3
	1572930	426743	551.7		1084390	645231	701.6		1865100	529058	1897.4		1378760	489066	3333.6		834689	291952	720.1
	1693410	377340	723.5		3250980	29601300	11196.3		840800	409414	1145.6		489104	508624	936.7		1500310	392262	1320.6
	1648580	563565	1231.3		159289	346823	22134.4		250358	703402	-65.5		1466890	375077	4249.4		2620670	2187910	4027.1
	109613	105562	102.5		1593270	718314	440.9		1301090	495290	2529		1239300	413260	301.5		1177050	328158	934.2
	1585820	531783	1448.4		1608200	781850	400.1		850760	479467	1212.9		1310590	322774	1628.2		164241	201267	559.4
	1402720	319664	417.8		1473810	580976	10739.7		1730690	536884	801.8		73930.4	40556.1	6176.9		236549	217241	761.4
	1427910	319599	850		1456300	776898	11665.9		390260	136257	83.3		1487000	556059	809.2		1710000	507959	1354.4
	1540600	402086	1242.6		285254	583722	479.8		501679	221993	87.5		159138	90614.1	737.2		127979	166637	558.3
	150227	187190	66.1		1691330	808578	527.8		317941	221183	375.9		1580960	494138	2829		1595170	532749	1448.2
	899764	240118	-125.6		150994	74323.4	508.6		1576410	422206	1292.9		1703290	781418	74156.5		409658	312580	428.1
	1478080	338384	446.9		1811340	2449100	29007.3		152282	63163.5	-63.1		1266380	398268	2986.3		731288	751150	82729.9
	874547	368190	896.6		1588510	661830	11377.9		1790190	685054	1354.2		1178250	379545	90.5		1549290	463977	636.3
	1449240	410550	883		236318	173515	76.8		802140	529471	3189.8		123980	69267.7	430.8		1590620	1246150	7880.2
	1028240	261410	508.5		1552290	2007100	18734.1		1507200	386270	2764.5		1096180	269351	1086.8		1811960	430447	1625
	1555810	302624	1284.3		1606470	775864	22648.3		1559770	419336	2332.7		1106100	253710	601.3		1609270	517871	526.1
	152118	201876	315		2068600	1847510	2478.6		1431750	1788500	2063.7		1138300	549663	7451.6		189710	53806.4	-145.5
	314595	91410.1	1548.9		1507680	707361	834		1746060	492500	1579.1		1067470	393084	599.4		1481490	359647	880.1
	1417060	301665	701.7		1456230	508134	639.3		89961.9	54530.7	108		867889	236625	444.8		81629.9	41113.9	-12
	1538860	403374	863.2		1324670	975939	7751.2		103540	70758.7	115.4		1817870	780584	120176		1620760	357442	1432
	267571	169602	504.1		1608940	754066	28390		1674500	371562	1767.5		1310140	447705	897		1804990	503706	2129.2
	533837	585213	2666.7		1491580	602596	742.3		151617	74349.3	121.1		1183080	303162	980.2		725106	91647.9	386.8
	1474260	428858	1188.5		1531940	565715	538.7		266464	225852	2836.2		1391020	493271	6234.1		512516	253220	1003.2
	1319770	474295	1450.8		1369610	1179550	57863.9		1754970	463342	2598.9		962216	300461	377.1		1372510	397223	1032.8
	113639	117496	274.1		3555590	35521900	16582.7		1793780	759174	4965.4		1598390	560535	4120.4		113216	47331.9	473.8
	1573720	481222	709.6		173188	231245	350.9		2299230	1040790	2289.7		1365630	374003	658.7		1665250	440547	617.5
	1657690	358536	1128.9		1479800	701476	11446.5		115359	60036.6	31.3		1054780	365978	3772.8		1534510	796108	82806.7
	1663050	453831	1422.3		1399030	718165	574.2		1416720	587819	12784		1166540	427568	3087.5		1512020	403949	974.3
	1670930	464631	627.7		404786	558219	500.7		1516130	430456	402.5		1271730	310333	786.1		1987170	896811	1594.2
	613562	517543	52328.8		1304600	390842	503.9		138892	240152	691.7		1185420	500646	1317.7		1643570	443636	13204.3
	1595730	422123	935.9		79807.8	52758.5	517.4		1041140	505583	1192.1		1375490	402716	20920.5		1780860	5713990	1883
	1553430	375452	644.5		1387460	615567	1166.9		110223	23196.2	198.1		97713	112719	-109.1		1437120	295705	715.3
	1176590	468401	1677.5		715161	367392	531.7		1543930	390008	3194.9		175961	40493.9	736.2		1714680	426199	1630.6
	1523500	313669	601		1691160	993995	9389.2		2033620	637102	2884.1		267877	130928	662.8		1597040	481304	1589.2
	811006	340255	116.1		1496140	670124	1103		1839120	433844	3910.2		1469740	313282	1409.5		77471.8	71983.9	390.2
	134053	95198.9	5		1246590	479722	1335.9		1842410	493156	3039.8		87547.4	54495.2	-63		1548880	418214	891.2
	136724	58033.4	79		1206850	733415	10194.2		1202630	512157	3105.1		1449210	670395	4311.5		168461	125711	296.9
	135434	104512	199		1423860	906226	20237.3		452247	269103	968.3		1273950	304834	538.3		1510350	367840	1095.3
	1656320	336010	969.4		1915210	920673	22327.1		1808990	480353	3200.1		1188600	248402	465.4		1342710	514026	1460.8
	1465690	351807	946.6		234523	253669	-132		1520320	416540	1550.1		674270	238522	172.6		389540	477697	1198.7
	1502440	386328	886.7		807982	489784	616.5		1747240	507364	1494.2		1152400	251822	214		1540930	385282	668.4
	677302	356988	1120		1576050	704901	863.4		1566380	726773	3140.8		311447	86319.1	970.7		199404	206702	119.7
	1603250	380226	565.4		158798	61270.5	458.9		1695980	666006	1861.5		1277860	309262	57549.3		1647660	507645	1546.5
	1303850	334686	306.3		1546010	698166	29161.1		128560	59713.1	10.4		1320270	366911	1290.6		1799840	730448	1316.4
	118002	25275.2	-93.1		1303100	677820	1093.3		1279380	616183	2937.6		1344810	302036	12594.9		1130210	356136	751.2
	1839730	509560	985.3		3612600	34131000	13736.3		1380620	542672	2843.9		950161	281713	3788.3		1815420	565566	1281.2
	1340160	242283	250.1		1653970	732238	796.3		1773180	480099	6058.5		1327780	343776	2733.3		1704640	426647	1530.4
	1485800	541146	309.1		1172800	1216450	2787.1		93240.6	48314.2	-144.9		1223730	332481	1180		1569110	408891	1261.9
	110769	118015	317.8		628892	2665430	658		1745460	415870	2139		1592370	411858	5549.2		1164340	522731	1973.2
	96929.4	85836.3	354.7		1585120	628878	17944.1		117359	76695.5	132.6		116154	34951.1	14.1		2113200	3670220	3295.7
	110470	78573	23.7		1660550	793149	1192.8		979040	441544	2784.9		1084980	324037	1163.6		1597990	451392	751.1
	310319	114197	371.4		1746270	1060670	5866.9		1788480	538643	1755.7		992033	313271	949.9		1145000	403722	647.6
	1288810	469027	1168.8		858302	1336850	97051.9		1979090	614307	2471.6		1037640	176531	133.7		115009	170999	-140.4
	517571	149503	564.6		1933200	2166760	5070.4		1758140	625514	1249.2		1762000	559498	977.3		1475770	442319	1922.6
	1435500	338385	629.8		1930360	1964780	322071		1779820	580192	2015.3		1202560	297648	428		417475	196686	111.4
	1494670	319130	374.9		1821010	973178	1124		138728	121318	143		204326	154125	64.1		1365720	361253	1273.9
	1869570	610605	1086		1734150	1009560	17852.6		1947080	595334	7826.4		828020	349054	837.2		1512310	404793	649.8
	1966610	495844	1358.4		1463320	542725	856.1		1397090	315049	2458.4		1186660	261708	718		1795670	523101	1776.6
	1738360	448200	1007.9		1028990	692645	137031		1770990	437027	3414.2		1573240	428535	34804.9		1648540	470058	1457.1
	1544900	408718	872.1		1279360	894296	43465		654272	399869	1051.3		1259890	302326	442.7		938315	294698	371.9
	99362	121247	-198.7		967576	690290	2986.3		1781310	495022	2018.4		1077600	376576	1521.8		1503740	368114	1153
	1656180	570958	1050.6		1321480	1308760	399.9		1837770	462470	3668.9		1211940	300778	775.5		217682	69038.3	284.9
	258539	83037.9	7.6		1745230	816024	1082.6		174200	224417	18941.4		2217900	985135	2692		1449650	351936	533.7
	120348	93181.8	315.4		1379400	565016	6242.1		1385180	444126	2655.1		1535250	565171	2294.5		1746800	573483	3092.4
	1394020	819600	742.9		1183870	812108	758.2		215104	106064	129.1		1318860	308794	2278.3		155291	56617.8	-34.3
	1086720	607086	37931.1		1361190	763055	1297.6		568134	855686	814.9		1361520	279986	443.4		1640280	576559	1889.9
	832264	357574	107.5		1675470	1243060	1916		830201	1137830	3679.4		1514330	529090	1697.1		1809370	530713	1064
	880782	338274	2178.5		1503240	681914	841.2		1163040	907607	9917.2		795627	228358	667.5		1944810	1134890	1793.9
	110955	57056.1	116.3		1610580	1159610	59134.1		144978	261381	246		1241490	267295	965.2		1415870	449440	975.3
	1887070	491044	789		81124.4	9216.6	360.4		1601880	576451	1791.7		1392490	344344	977.3		177147	70828.2	224
	1300740	435634	634.9		1593420	1220510	2659.3		1629510	440626	2500.4		384064	162869	10170.9		1770020	673596	1006.6
	313077	112697	296.7		1655660	1388660	5437.4		2172560	797214	4780.6		319467	148771	4645.2		1583350	632302	1683.5
	193628	77350.3	-86.3		1727190	749557	1166		1725060	689562	182978		106841	83274.1	-45.3		1367100	738191	1205.6
	1340970	298394	1111.1		119643	41127.1	201.9		337232	102242	205		1023800	253338	751.9		1548370	457003	598.2
	1297050	241717	471.7		1133380	1259590	19914.9		1369280	597633	4132.8		1334860	794748	156406		1154840	460973	2023.9
	1691060	598554	1665.5		197237	896055	707		1610730	373777	2479		330966	233688	-241.6		841753	348578	4435.4
	1743290	586239	1104.8		1159070	1814300	51836		264989	132647	438.9		121105	76217.6	47.9		1598370	885389	11306.5
	1237690	303824	457.1		1767150	1091500	9515.2		253327	292254	276.9		1554340	530045	2018.8		1626840	363696	945
	1607200	341974	762.1		917890	552917	6855.3		1259670	522332	3287.9		1904950	914808	245251		1433120	383429	690.5
	184719	247752	148.9		180472	287374	128.9		149172	36717.7	55.2		1409720	514905	636.2		1847710	626751	1556.1
	183013	177639	607.8		811850	438388	17		150788	65294.9	244.8		1009950	303825	359.5		1235020	442026	1087.3
	317917	39767.4	-212.3		1817950	1010950	1159.3		95779.9	39461.9	81		499497	187372	493.1		1203660	586032	37434.1
	308202	160535	-224.7		121146	58405.9	28.4		1950970	820336	5611.2		1494730	381232	1236		1317770	1701440	1359.6
	1410440	284555	778.9		1717630	985320	852.6		99197.7	56756.6	-59.3		1460080	328287	1165.1		1317840	319758	1249.1
	85698.7	25276.3	462		3411070	21745000	9910.3		1490920	341260	2108.6		1438250	308214	948.1		1605690	651694	685.2
	1654830	393609	1011		510063	1043980	470.5		1447650	363099	1585		794452	323807	1015.9		570721	289243	810.9
	214411	121373	118.5		297218	132963	32.4		89819.7	48934.7	33.4		227090	118741	246.2		1548860	517537	1510.4
	984086	272935	679.1		1831510	1654220	62040.5		207241	107850	78		1210750	320753	720		1518860	821911	574.9
	459157	337727	1113		1688370	783202	1755.6		2047120	671069	2822.1		1112680	338574	1077.3		202771	142541	980.3
	1286480	379337	443		1445420	610710	19574.7		167112	118460	4307.7		138920	121440	73		144101	133397	340.7
	1521100	314160	729.5		794396	940535	1392.2		78798.6	43445.7	-281.1		1149210	331313	947		1118270	558476	124343
	1612390	460986	622.4		273745	311751	361.8		95386.2	92589.6	451.9		110729	73093.5	52.4		1764070	538382	1675.9
	75927.2	161535	142.6		147113	101020	-27.1		129282	157603	548.2		1306520	342830	885.4		763936	284233	528.3
	1376980	302112	1016.2		2006710	1856500	1489.8		1215940	479565	2476.8		88964.7	70776.2	-135.2		1405020	373050	779.7
	1418600	357436	443.5		1305460	841388	352438		97070.9	218283	-141		538586	147663	423.3		1588220	484783	2261
	309952	210474	705.9		1637560	995919	105105		1682160	473896	1791		1442980	720764	1116.5		258516	379871	18048.6
	1585050	388110	1090.8		1758950	2111070	52958.5		1811520	456712	1580.2		120285	48115.2	-145.4		1563320	335990	1332.5
	77682	57403.2	-73.6		1708500	827073	1387.6		1640710	504823	1883.1		1232640	309701	1435.5		1537230	340527	1291.1
	908957	398080	793.8		1610190	1324480	19668		122823	191236	361.6		1016140	424409	782.9		1817360	512042	2318
	2266020	495923	1718.1		944671	1011000	1079		1840470	540904	4287.9		1421620	302726	1232.6		1648900	438610	1555
	184445	174258	273.1		1808630	1439810	15342.8		152598	33157.5	-84.4		1537920	511453	1250.9		1356600	404506	1687.7
	1563740	486743	1300.3		1765900	1021840	2448		1338160	481348	2449.7		130256	98359.3	164.6		1543270	480088	1127.3
	838185	418020	989.7		1737980	866794	25176.6		162285	173628	-272.7		112184	98869.7	509.9		1239160	405732	1002.7
	93014.2	88749	164.7		1493300	588576	958.9		81377.5	73972.7	3.1		275829	254915	-136.8		1471710	385359	661.8
	1559350	342173	438.4		1854350	843577	22017.3		158455	374799	-6.2		780722	260899	2024.9		1704870	448740	1270.3
	690890	1192710	1271.8		846869	1581180	46404		2062830	976457	1123.1		1619670	386135	934.3		233775	271771	894
	267371	202719	243.1		584648	516971	34747.8		135067	107292	180.6		1353500	324872	40977.6		171986	115044	1186.2
	1510670	351225	868.3		132721	97786.3	-12.7		98942.9	34307.7	154.7		1240660	419053	219574		1410790	316557	879.3
	90282.5	42065.9	-71.1		1438370	669366	25787.9		2090810	450357	3573.3		1596470	482892	1898.8		1058520	486763	22999.2
	1228180	524869	961.5		136070	55838.8	4.2		151175	42325.9	9		100775	5583.7	-127.6		1532910	951260	1851.8
	1550090	371580	576.9		1461750	1026600	75945.6		110416	155361	426.4		1710240	544053	1844.9		1698720	577148	1421
	1558020	654768	2953.9		1017390	628037	740.8		81403	49047.4	124.1		1483470	469632	148870		1581300	551441	1301.3
	1470700	443718	637.1		80479.5	67615	30.3		327019	223472	184.4		102327	40015.2	32.9		210269	49591.4	5.1
	1535940	323383	795.3		1824550	826613	833.8		180282	185379	192.5		1168540	246406	1524.1		1165050	354448	476.7
	1255960	322217	930.6		2053830	1489390	1816.8		1809270	516010	1440.1		1183130	370227	29459.9		1319210	378064	1835.2
	1458840	426418	627.7		1144310	871342	250.3		957832	297286	415		723471	204655	849.6		1780960	510974	1295.2
	203952	184834	66.6		158879	108711	-207		104791	47191.5	253.6		962603	685675	272570		1627820	381119	1545.9
	1780690	425683	902.5		1852090	1109760	1723.6		96328.1	71743.6	-86.6		667046	354893	58098.5		1410780	420880	791.8
	1051790	356473	735.4		386034	652227	282.7		166798	142931	-156.3		1566120	598428	891.1		1444290	422626	655.8
	109669	160229	171		1533810	863339	834.9		781606	407171	1822.1		1885040	673110	5402.3		1533520	469841	3594.7
	879648	289849	451.2		995931	683904	465.5		1423800	450938	1218.2		1303940	849127	18401.6		976369	300802	413.9
	1232630	342173	846.5		91741.1	59161.6	59.9		100067	143280	-320.7		1473530	352700	909.4		1502570	392174	974.7
	974814	287714	191.1		1561030	681830	824.9		764960	369046	1368		1302500	315601	17277.3		1419450	312549	1009
	1457280	448237	1145.2		130874	26334	-188.3		828003	337598	982.9		1598370	762744	6017.3		465022	293912	801.9
	107350	139709	178.1		1753280	706462	22516.3		1793600	411697	510.4		1495360	553449	738		690854	300208	750.7
	1486670	413792	804.5		280222	137093	295.4		791434	373579	1256.2		1672160	627754	1806.7		1514530	407158	889.2
	159448	102305	146.5		142779	69192.9	48.6		2008200	1061570	14576.3		834754	422495	718.1		109243	276311	134.4
	1430910	331120	917.3		1744140	1539640	38009.1		1400950	539230	1866.9		94416.2	90789	-105.4		1420590	351643	608.9
	1148830	445694	1352.1		1553970	847028	412.5		166841	223550	756.4		1442750	315271	1822.4		1665910	467395	1216.2
	1015940	251598	799.2		324406	519941	696.4		211448	135617	71.9		78065.9	85883.1	-254.8		221969	145935	387.2
	1058730	323093	187.4		2050160	1061790	8215.4		84335.6	30885.8	182.1		1444890	370066	633.3		1586430	424136	1626.1
	1206290	3157650	222.1		2918450	13615200	22882.8		202408	146656	-14.9		250357	65752.1	917.5		1528770	500746	1251.6
	1511330	331632	541.3		1380500	817651	1087.1		1841170	554854	1784.9		1542570	1434830	885325		2138480	853791	3962.1
	1752700	442123	1066.3		110919	136732	134.8		115348	33025	210.3		1062470	733350	273350		1317400	460383	1263.6
	1737880	2213690	2282.4		1610390	554910	623		2070820	597049	3143		1093650	311020	2989.5		1332830	331446	786.9
	85661.5	77759.6	238.5		1042460	1563210	44119.6		1585200	788887	8569.4		1387950	336975	236.4		129144	123173	11658.9
	1547190	530630	842.3		95416.8	33718.1	139.9		82454.8	10430.2	1.9		1315290	604718	55154.2		84696.6	61857.2	131.8
	145393	181096	73.9		1814180	1163930	766.5		84001.9	142924	273.9		1378650	518272	21964.3		1481820	599909	469.1
	83823.8	54986.5	191.5		1553180	1026070	803.8		1695960	479902	1149.7		1117980	225658	435		260663	74273.9	-60.9
	135316	136765	413.3		83799.4	397568	494		120708	86678.9	129.3		129059	122967	690		1685480	547874	1420.9
	1304710	256880	725.1		3397210	33511600	11828.3		93203.9	102990	217.5		107806	38707.3	73.5		110206	105322	24
	1361490	284472	251.5		1265160	741398	609.5		213438	189776	263.2		1414550	466738	848.3		290386	97030.3	52.4
	1937110	649105	1515		1636410	942133	603.8		1361690	468157	835.7		1388740	358242	738.4		1401330	511664	280.2
	1692120	378870	839.5		115581	78703.4	16.4		91275.9	23235.6	-209.4		1180140	389450	160299		1560190	386387	1134.4
	1560300	679845	1179.9		1489440	542905	7291.3		105714	51106.7	-138		1266150	578038	2395		1387560	300650	719.7
	100625	66713.8	137.7		1526450	1349470	1345		981412	473071	2362.9		1567930	475463	1704.7		1468660	350063	629.4
	1678740	462284	550		1348490	653945	92.6		1773870	604218	1508.5		1435760	315464	625.8		2020520	473248	1895.6
	80141.8	74405.4	141.1		1571650	927609	33045.2		1643810	523829	1759.6		849000	543341	16123.4		119164	31453.5	113.3
	1660760	420076	1856.6		1465600	846261	965.8		1207260	597172	2031.7		1390950	353267	708.2		1275470	343608	753.1
	1489770	340880	804.3		162063	282144	177.1		1671390	870374	78721.9		1406670	569986	3026.7		1570340	399886	1406.8
	123756	209490	-55.4		1559580	647606	968.7		1509030	505622	5200.4		1406910	388722	616.4		1627810	418323	803.8
	1692260	563702	1098.6		1929620	986594	1237.9		708066	246139	376.2		1552140	435492	682		1747710	542184	1381.5
	1608460	406138	610.7		637910	872440	478.9		246167	345973	377.8		1879080	1414970	430257		288877	41692.7	958.7
	1588360	348041	895.2		990351	570618	489.1		1528220	426627	1168		1115580	221738	252.4		1601840	861449	813.5
	1553400	420254	888		923160	982621	45809.9		1776140	328048	528		1172580	273045	1809.3		936232	305481	1211
	603886	351508	583		1392820	747719	1024.9		1685280	413592	3597.7		158906	148544	-218.6		1639280	564034	780.8
	98481.7	38975	-21.6		1239070	842556	26845.4		1818840	1612960	4589.1		1257990	267937	1234.2		1260220	473128	1039.8
	500061	385467	28704.1		1536050	971288	15503.1		141663	138684	134.6		1565100	494585	1345		1188440	309985	866.9
	1544490	320325	511.8		1527820	523134	1243.2		232404	199064	588.9		296433	294364	-243.9		763021	778664	47639
	120559	85315.8	418		2860020	29662200	8310.9		1634530	639934	3093.1		99484	46040.3	-274		1661510	523538	1496.3
	1636600	399447	829.5		187478	125948	51.3		1509170	352452	2436.7		1482830	850983	131111		1226840	540446	554.6
	149885	63077.1	128.7		98134.4	99376.6	382.8		808205	464180	1784.8		2070480	2052170	2002.3		1704730	557531	1399.7
	1696240	477478	533.6		1479970	528481	441.6		264874	107293	158.6		214670	344391	913.6		1495920	355889	894
	146531	27029.9	216.6		909080	496923	56613.8		1301930	345935	2578.8		1364840	330484	-54.6		1506500	405662	637.6
	1465130	348158	659.9		1260450	627787	934.9		210153	81201.2	-43.4		1682930	452241	1331.3		1749120	495064	1242
	1808830	494136	688.9		1510810	788659	10534.3		251507	216948	360.6		100273	73544.5	-147.2		1110460	396422	1257.2
	1446650	331094	468.1		128826	188517	234.1		1266770	486132	2126.2		135163	122009	-66.5		1191580	346549	549.6
	772520	391150	808		286504	148058	151.3		1854630	630597	4735.8		1626550	904506	17281.7		140355	209584	1815.9
	164174	151002	3055.5		285459	309855	242.6		82247.2	31565.9	-95.5		1004020	200295	5850.6		1642480	667137	1479.4
	114451	61672.1	181.8		3696390	37499200	29541.5		1510080	605201	1887.4		1167710	285621	1486.6		909615	306236	1057.7
	325894	430140	405		1615380	894720	15291.3		122435	134719	776.6		188777	134943	985.4		272095	216265	-105.4
	1167480	220234	418.9		1298910	589868	10624.7		275011	72016.1	173.9		320578	125363	3568.2		1355850	883049	112052
	1437750	501161	367.2		1226550	805761	1207		257306	219755	71		2034560	760602	6152.8		1693280	526570	1056.2
	1384090	315414	353.7		1835840	948347	2547.3		84576.6	62770.2	40.1		1109960	232136	448		1542140	424317	1514.6
	222043	29785.6	-114.9		1259100	422022	818.7		1525200	446454	3231.5		793918	204893	869.1		1779980	683269	2193.4
	1419810	388413	902.7		1131540	629791	751.9		1785470	430936	2140.1		1481730	545766	45221.7		336223	54634.8	110.4
	113581	74490.2	172		1591750	803340	11041.2		1447190	446864	2694.9		1231310	241444	326		2244000	830280	4284.6
	982083	340047	349.8		2007650	885562	2007.4		276534	462587	-104.3		270073	53871.4	176.4		2005300	530484	3217.8
	1532370	652488	1017.1		1599870	680779	16378		88781.7	30499.3	-90.9		2330350	1775740	4930.7		152199	59695.2	-194.7
	1746000	384334	776.6		3813720	38303400	25990.2		1591780	631626	3302.7		208637	251496	-257.2		1337800	397287	680.2
	1602620	364360	803.4		1611280	923731	10902.7		1722240	453024	3993.3		1708990	559706	2280.5		1737970	464831	1961.2
	103197	119279	-398.2		1482200	814824	467.9		796264	595014	223408		1373620	350231	8042		1372610	323795	727.3
	1336150	313903	1791.7		994808	695432	1270.9		1912080	504838	2917.4		1309450	376603	1019.5		175272	43375.4	590.9
	1632210	346639	2536.8		1645360	850829	1416.9		122068	60857	-138.1		1521580	414938	4581.8		1875360	547854	1560.9
	1908510	564659	1234.4		1531910	338402	12441.7		124234	303675	-105.8		1332680	422538	785.4		1772010	663566	2572.3
	1582220	350148	1218		1661110	866667	28208.2		1646710	532445	2056.8		1641490	551602	1595.6		1634810	508808	823.7
	1724990	440873	1015.5		1534250	637272	919.5		92578.7	50365.5	203.4		211779	148846	5		114031	38847.1	2728.7
	1640550	360293	1133.5		1558030	403736	623.4		1169340	538030	3178.4		145927	129519	233.7		1163720	244941	898.5
	1267520	779487	764.1		188098	101510	195.2		1397320	414385	5143.9		134344	69911.6	359.8		1160550	408211	1307.8
	1471490	397223	742.5		3376400	17697700	4636.3		1555760	447465	3050.3		1169900	346269	18717.4		1535480	360182	500.6
	1013510	306337	447.5		1582960	1088190	1693.6		1505500	353641	2098.5		644691	242355	175.2		1498880	390029	1297.8
	337162	142720	98.5		1726660	1191060	34184.5		2123470	754679	7326.4		1441550	358954	699.7		1464020	353879	893.1
	1378890	333394	905.9		1399000	382748	787.5		225959	44454.2	-109.6		1150120	328602	9329.9		134919	56534.1	20.4
	1736620	439079	1121.6		1296190	499183	5707.9		1095300	446612	2210.4		694585	251788	1775.5		600806	225369	818.2
	182369	235608	348.2		1470410	465904	3384.4		104188	134718	128.2		1238920	311696	466.9		100266	121124	-58.3
	706718	258572	747.5		1577170	178679	233.1		1092250	477119	4188.3		1670340	510466	154821		962929	210628	18.1
	104280	15673.6	113.9		1503770	534425	876.8		1332520	631918	2702.5		155663	991757	1005.3		1712700	677784	849.5
	1412270	274670	339.3		3920480	9268390	10766.3		1245130	484168	1624.2		796386	574792	1051.4		1658150	643787	1165.9
	1734970	351723	1165.9		1739170	927322	1978.8		87741.7	88556.6	251.7		1838030	495169	1941.2		1112540	349555	805.6
	321829	156536	-184.7		1686730	621083	1203.1		91275.9	115332	5419.6		682479	184249	846		166471	144630	-118.1
	1366420	260459	352.1		1630080	739862	1068		1550050	377787	1564.5		1580640	571308	920.1		146861	49492.3	5.6
	1730120	801486	56143.1		1727480	715544	16735.1		2709910	1624460	12460.4		105476	29104.3	276.5		1855890	484320	1530.5
	202755	225574	386.1		190813	130698	-19.2		166785	112770	130		2050150	716479	108207		1414140	298464	690.9
	242548	61213.8	267.9		1324110	721081	421.4		1603400	430893	2149.6		1375960	316822	2546.1		1855710	625572	1787.2
	649625	381136	396.4		784046	619081	686.4		1829030	482988	2316.7		1196670	375167	1273.4		116105	128128	17466.5
	1865730	466150	1133.6		319084	600472	29702.9		111815	169078	-179.6		1568950	562405	31803.7		142198	210763	810.9
	1025400	364062	926.5		3228720	15037900	3636		2043020	593350	7964.4		1410030	434961	1309.5		276339	416914	1935.5
	87446	156114	279		1042040	586436	-528		136090	126227	129.2		1596330	555086	2712.8		1412920	391388	525.8
	1509840	505880	597.3		1559110	666936	23865.6		1853950	749717	2921.8		1244910	572048	11788.5		1741570	425559	1017.8
	177726	296868	-99.5		1991120	852474	1042.6		1753280	612259	29103		987830	302521	5360		1131690	528057	879.6
	88379.3	45010.1	167.4		1629670	464020	744.6		1837890	669600	1279.5		76297.4	70437.5	-256.1		1423060	326981	1344.9
	1899470	740561	1252.2		1413950	699519	7082		81931.5	31951.7	-191.8		1643830	579342	3376.4		1729140	584967	2503.6
	783932	199750	794.2		134568	220363	-47.2		303255	147911	23.1		2035660	596496	5283.8		1704440	393355	1175.4
	1355580	338002	767.6		498126	259116	-103.6		198159	210428	289.1		1260400	268663	270.8		1472390	366379	1433.2
	1498250	470797	1679.7		1576160	690695	861.6		131748	106880	13.4		1556470	491516	1423.5		208637	160528	694.5
	958981	396706	305		1407540	858511	9148.6		1675950	579414	4423.1		1226940	439851	2122.1		1435410	361033	755.2
	1326230	319271	191.8		103072	92543.5	9655.7		161499	198588	302.7		1563140	471005	1080		2052650	765930	1964.2
	135719	38592.3	-106.4		1365190	677337	1822.1		1599330	412700	1991.8		203146	108985	219.9		1706240	410691	643.7
	233333	158086	311.6		1273990	465296	287		844954	383957	1726.1		1548740	429166	962.6		1261040	499762	611.4
	864727	275232	63.4		1542440	658230	620.7		165703	121295	-62.2		1718190	724341	1275.9		267434	97029.5	520.5
	103645	107263	167.8		1329810	406396	553.6		96193.3	53337.2	783.1		136848	56079.3	440.1		1318810	277415	947
	1599730	327567	705.7		1046890	660153	7108.9		1679730	424292	1695.6		914056	217382	900.9		693441	146443	509.8
	84714.2	151735	237.3		3543580	19450100	4468.3		1618840	391436	2015.2		1377200	290251	630.7		1689040	505662	1554.7
	257611	92626.8	57.9		2183500	1609490	1983.9		1671550	420749	1436.3		165050	120307	1912.9		118372	108478	289.3
	88690.7	57572.3	-88		565977	440238	819		259156	29705	128.8		1386680	416407	1537.8		1429050	344589	946.3
	1009310	668145	1772.5		1467600	645268	729.4		1019410	447601	1529.5		1177630	690552	18108.6		930079	86138.9	401
	131419	41941.4	-78.5		1664870	710747	27757.4		102429	47671.2	-89.1		1539300	442997	2544.1		94453	78087.6	-43
	1720310	446527	661.6		800189	682934	3745		248623	243854	18273.9		1683640	763892	127543		519642	607660	1112.8
	1558450	392527	1084		911491	571287	376.5		183506	562932	317.9		1342100	358744	1970.9		922091	309728	416.7
	623468	352305	590.5		1581350	1192590	4374.7		316580	222166	-264.8		211382	80828.9	10138.4		1649510	395188	1008
	1427910	510568	1611		2704370	3854110	300499		114652	161007	263.3		1551120	698568	7558.3		1575160	431894	1366
	1637900	364746	877.9		1838140	815096	3687.9		148772	129286	-141.5		682295	374103	1419.9		195358	166752	194.8
	1809640	423815	1186.1		1703660	805943	1008		181638	47231.6	266.7		990217	290318	308.1		1532020	741337	1510.5
	1726330	580728	1950.7		1632460	733636	1068.8		161862	235213	169.7		1665270	479803	1178.4		256309	85458.6	93.3
	1042900	387660	865		1604560	770843	871.9		88243.9	35987.6	-195.9		237096	317734	69.3		975901	384306	1210.1
	1153780	499546	1453.4		1454830	518682	8061.6		170186	57114.7	87.5		1498140	737463	2654.1		2792470	1828290	211039
	452501	103518	19.8		1771270	1190820	14850.3		1624830	694135	4051.4		310134	101860	-24.1		1472980	423740	757.5
	1785800	506939	1448.9		1459920	859499	22704		1632130	393794	1307.5		1808380	520489	1010.8		613212	305324	521.4
	1004920	484272	6305.3		1643150	1088270	40622.4		145313	306477	506.6		1289520	446912	1811.3		1503700	378580	830.1
	1359430	334171	649.6		335872	197435	290.5		1039540	842868	5228.7		77963.1	50873.2	-33		1589550	475784	1068.5
	1397670	595722	635.1		333604	67722.7	52.6		83382.6	54237.7	-100.1		1407170	1557520	37819.2		1293630	402751	2181.9
	1379740	342559	258.3		1852660	2233150	2238.7		1850530	509678	5509.9		1427190	337783	1008.6		1441240	327697	630.1
	1444670	278068	668.2		1408080	747559	1039.7		126674	104987	174.2		1299400	285749	312.6		126666	168201	332.5
	163366	52797	253.2		1524670	1586940	27431.3		93878.8	136269	2.3		1484870	363879	2723.4		591551	251978	407.4
	1483390	411781	280.9		1803040	916369	20088.9		1691650	395379	2212		1898470	740411	33865.7		1685900	613048	1308.3
	142826	33147.4	141.3		1600240	707784	655.8		1842710	533888	3231		984744	292610	853.8		1605220	451388	2271
	119875	50782.7	-154.4		1710890	759259	501.3		1623000	451072	3859.7		1100970	334488	2134		1550080	432300	1399.6
	651215	389025	1000.8		987125	448016	629.1		986887	1066450	1819.1		1155260	560853	1829.1		1295130	380110	38.5
	117642	138338	128.9		1506530	899278	37559		420615	7092.2	6.1		284260	154702	1711.7		848002	274175	216.6
	79302	32917	364.5		1585110	729631	23357.6		3951250	5710320	4903.9		912378	316572	808.5		1688820	432779	936.7
	1102470	464556	431.9		261081	407171	-9		1667740	457142	1056.1		1222190	270247	686.9		1775820	585189	1358.4
	1531750	348136	1464.9		1567940	1662600	11794		313395	208180	171.7		187145	195766	48099.7		1628890	596274	717.9
	77285.1	91221.7	170.1		619409	1454000	367.8		395157	233772	844.3		1113490	342232	1548.3		1840950	550357	903
	127538	173479	769.8		1520790	691897	472		1000770	393533	578.6		738135	1240140	1099		816448	94288	100
	560780	112865	475.1		1407600	818805	1320.1		515263	890663	711.8		585811	629111	96400.5		1540960	603277	1152.5
	100699	81122.2	423.7		1759930	650399	10327.9		1910930	557009	2439.1		1186930	553739	26380.5		1462030	347703	887.6
	1425800	290938	324.1		1684660	711149	11576.8		954787	410428	2253.1		145906	84785.9	2220.8		1312120	369474	754.8
	680510	252491	2239		1947880	1065930	777		376895	47555.7	116.2		1321290	314058	715.4		1538390	385032	1373.6
	1888470	591657	1279.9		633816	576624	961.3		1771430	506669	4906.8		1584490	509698	2119.1		1893350	517230	1738.1
	239725	169397	523		362881	230694	-88.7		1580900	467774	869.5		1276660	274806	290		85492	28374.1	112.1
	112392	39993.4	60.7		1699240	1225190	21219.4		1758240	1166770	6329.4		1080890	221879	650.2		1136800	452510	1777.7
	1581280	354877	1355		1611380	653878	1189.7		1892120	573999	2817.6		295816	146320	1051.3		1521740	723611	1171.4
	1561460	411746	1384.1		979608	888818	750.1		83106.7	28104.1	-63.6		942744	247525	871.9		1617650	482785	1076.9
	104640	120309	203.7		319126	300306	215.3		152442	88635.2	13		1092760	250267	706.2		1538080	413479	604.9
	1685060	491981	1251.6		1710540	650394	29535.3		959321	463810	1963.1		1638630	667834	780.7		1669570	477149	1167.8
	449389	964960	1356		289863	281080	1283.8		1827660	645982	2309		1002860	182778	460.9		1888120	645861	1695.2
	184944	186825	66453.5		1658100	787675	325.8		279663	176832	4346.1		484089	185724	48673		91929.6	37180.2	667.1
	1466690	360040	949.8		1519470	1071250	745.3		1562830	643952	715.9		1511120	985488	174199		1451960	357054	657.9
	1309980	332582	646.6		124999	237949	46671.5		159886	116811	658.7		1400740	393978	653.4		104688	170433	466.8
	1559440	369414	659.7		300609	312086	258.9		2028730	721987	3130.6		1422270	425293	13278.8		779743	329602	692.2
	1583290	420597	641.4		1387710	540987	1139.4		3134740	5712510	10679.7		1080190	280808	26860.9		264229	129607	160
	91436.8	70621.5	157.6		1627550	731816	679.1		206075	132488	225.3		202781	96392.8	740.7		310044	179967	-64.9
	1622100	425832	735.3		1302550	1448530	398977		1829630	433438	3027.5		1832430	519065	1947.5		1617250	483262	1550.5
	119091	150691	-16.2		1629740	609228	1452.9		222547	225686	1244.9		163969	103388	51.1		1679050	608943	491.6
	1549710	405231	978.9		1706690	731427	26818.8		419284	173233	495.9		1412670	406880	28882		1452490	394874	1007
	222502	476272	421		105430	45584.6	-98.2		763346	701211	3834.7		282453	78783.2	541.1		1641640	564738	803
	1581290	406166	716.8		1478280	626859	7384.6		1976780	529413	3280.8		143350	98750.5	-5.4		1004360	332666	1305.2
	1122090	363032	770.4		1826820	1189240	2407.8		254771	90565.5	-3.6		1580190	553103	2781.4		878122	319936	1215.3
	1626820	428250	550.5		1841850	1202760	19956.9		303705	243990	451.4		86553.8	62740.8	-329.8		82660.4	39291.6	-43.3
	98516.1	81093	-84.2		1496450	1372610	1638.8		123072	39048.9	-71.6		715354	235521	1432.5		1768920	502095	1678.8
	93746.2	43520.3	83.1		1384860	489522	15946.1		110368	22357.8	-121.4		1095100	456606	21934.3		1369140	347340	1503.8
	1532830	346496	809.5		1745580	957018	4502.8		298008	241256	10661.6		1336280	258080	17405		1646640	433875	1701
	1443910	326697	110		1762880	717212	5147.1		1761270	593769	3118.3		1448200	313401	1033		1723350	419148	1107.7
	1525810	374734	857		1778250	1229390	9674.5		132831	99569.4	143.5		1147190	433902	102192		1731970	511637	1124.8
	268009	102389	123.9		690792	342372	461.8		1571520	367175	2131.4		115293	56190.4	-82.6		1448730	511307	1737.2
	1836750	450930	951.7		769858	867790	34299.7		1876790	540910	3262.4		166389	15160.2	94.8		1296030	278964	835.8
	165265	156964	367		1465950	795529	468.5		114314	112660	430.4		202882	81135	422.3		877801	295716	480
	92301.8	57269.4	109.6		1747700	812796	1128.3		194948	203446	-192.3		900060	256988	66785		1478650	379769	738.8
	140614	61214.2	11.6		1203620	657373	1120.2		182932	599327	1266.3		1304940	1324050	99020.6		1593840	512639	1491.1
	1283700	288782	710.1		1648380	590757	1038.9		1962480	627374	4998		652688	165101	659.5		1422220	595328	577.2
	91683.8	29277.8	108.4		1831110	824171	978.7		93853.8	126472	-176.3		240464	90949.6	469.3		1606430	555912	1044.2
	1311420	311304	662.4		1644520	756749	918.9		147702	36420.6	138.7		145390	50679.2	351.1		1385190	396790	1416.7
	105099	54694.2	66.6		1709040	730598	1256.5		1710290	401484	2919.1		1533420	332804	572.9		1337660	383751	1030.4
	1702810	456214	1309		1502710	1053410	5605.2		428666	125931	123.5		172921	61552.7	387.8		1493440	387288	1197.3
	984174	333506	528.5		1628630	1693930	3747.2		859556	514119	1938.4		869073	362728	79019.3		179027	195738	59.8
	1380810	297472	-105.2		1643140	785797	911.4		1700620	479346	2209.5		1617010	616001	2143		112244	116473	575.2
	132790	32788.2	230.5		1723780	910657	21766.4		1841770	523365	9786.1		2390240	1015490	3978.7		1462550	318626	859.4
	247987	324250	121.4		131599	41521.6	225.4		1282850	800364	5199.7		1643900	448359	682.6		445924	291102	670.2
	1452680	428009	540.2		1643020	1148250	2649.7		2043710	692958	2099.4		1517920	363053	1167.1		1156730	563429	1500
	330148	193062	709.7		1657990	691747	522.2		191938	117662	214.4		1527400	886095	130140		1568530	495176	1317.4
	376211	61729.6	290.1		324391	64046.5	-94.5		1343660	541931	2584.2		530058	255915	-375.8		1607770	430392	1965.7
	89765.1	365597	246.7		140914	58625.2	350.4		1102050	516197	2046.8		292800	236490	251.8		1730490	670198	990.2
	1377590	314314	609		1083940	750176	13136.2		1813790	454491	4305		312045	323008	-232.5		1067980	427279	1302.4
	1587310	373159	264.8		1989980	1229840	2636.8		1679620	557784	2821		1542010	445805	1624.6		1532490	418675	1248.9
	1455340	353696	553.1		1738190	1037020	800.6		1506350	381416	2009.7		316100	120294	2166.7		1522650	390427	1206.7
	1869920	532462	963.6		190939	163960	208.5		1675780	616471	5838.1		1619850	661588	785		1493810	355063	975.2
	1367200	332592	254.4		1676910	897176	20600		1678690	466924	1349.6		122825	188207	-7.6		688298	313696	686.6
	91245.1	31559.3	-31.2		1489530	463241	444.4		1985880	612128	3304.9		128721	131958	234.7		1429470	636618	785.6
	1517770	364047	1074.2		1802250	806914	2307.9		102790	62037.5	226.1		114053	93535.8	3034.3		1518380	408423	715.6
	1333090	296751	276.8		1601240	650779	4795.6		1352120	388156	2210.2		108975	48466.3	109.5		270082	371135	734.6
	227811	96010.8	256.4		1818050	814623	1224.8		251125	192996	343.3		1148940	371487	73370.5		1016430	412878	1659.9
	97698.7	27332.3	-13.5		1726330	729422	4228.3		1977500	669853	2880.1		1783780	392155	1946.5		1618090	391805	873.4
	1035160	478625	1676		1626450	737169	49092.8		1641090	437687	4208.3		259194	44825.9	867.3		1700620	554529	1182.8
	1721390	387157	2216.5		1320730	554523	153.1		128809	22497.2	255.6		454372	647866	-120.1		1546920	420965	1956.1
	1500900	395791	936.6		175668	72836.5	28.5		1910950	870220	6979.1		1321850	281378	2088.6		89111.3	58841.9	-39.9
	85140.7	71366.9	-181.5		2130780	1942210	3196.1		1188530	445076	1058.2		149531	184686	12460.5		1482220	411386	1412.4
	1739920	431673	997		2514070	26346300	6388.3		456554	294261	444.8		166703	136279	131.7		1758530	508754	1903.5
	1671520	453072	1586		1597420	838278	22557.4		1773730	499038	2253.5		1915700	788680	3057.3		1626330	392246	910.4
	1241700	668114	256.4		1828990	1447760	43038.4		143152	220209	162.9		1530820	371061	1578.9		1290480	887576	552.2
	1464350	358503	649.1		1375460	1427210	615.4		336012	84009	217.8		1939750	563611	2008.7		144027	114787	147.9
	693193	252192	799.2		1852570	1433090	8487.5		2320430	764241	3638		1357650	449362	40948.7		1303680	385330	564.7
	206942	178156	153.5		170476	501424	172.5		1208210	1304040	16263.4		1126050	314322	15657.9		629800	167991	1048.4
	1544910	371786	693.9		1544840	1519090	1686.1		2045390	723614	7929.9		1265540	290276	355.5		1270470	347096	1935.1
	69589.2	31382.3	-168.2		1662970	1152040	631.6		348794	168460	291.9		1474860	403056	977.9		142860	116438	97.3
	111546	32043.2	42.4		1883840	1298950	1049.6		2123360	791974	3213.7		1060600	368098	1283.9		305178	149000	274.1
	1231640	286368	162.3		85041.4	140606	397.5		1594430	627823	6023.3		985031	400773	50914.8		1735490	585798	1764.8
	959970	413323	286.1		1665350	682789	1576.3		1750820	753846	4559		1452050	380584	13652.9		1391380	282371	907.3
	139973	120074	52.1		1497270	767326	2268.4		2099810	1013800	4131.2		2241970	1335500	1295730		1334710	345672	913
	87472.6	97502.6	178.8		1975890	1155080	43142.1		1813650	444613	3486.7		1533650	340569	1055		1477580	427245	1282.7
	165881	66772.3	286.2		180832	55677.3	-81.4		1979840	643356	5768.1		144353	91244	441.6		646019	197569	362.5
	185782	156613	442.2		596248	666789	655.2		2022760	778899	11944		1943680	1785220	199130		1728740	392457	966.5
	1415970	303053	1181.4		1667110	2496600	6324.6		474100	209559	246.9		168373	122983	60.6		1898390	635690	2344.8
	788314	338331	68311.8		357690	114041	229		2026820	946938	6201		1146060	263590	2865.6		1289780	484720	1013.3
	1455570	318983	250.1		1997960	1063680	1156.7		101769	57733.3	191.1		240860	153711	18692.4		1470130	367537	1398.9
	132767	43000.9	73.8		2374850	1472090	39429.1		320584	420476	499.7		1465570	370717	1000.2		1367800	735192	47690
	1452910	332794	831.4		1544110	583577	12428.4		1257110	545326	3420.4		1045370	299345	2509.5		1591660	451914	1053.8
	1196570	229829	404.5		1066300	540168	12712.8		1558020	935110	1043.9		1413170	330798	1457.3		311704	114870	261.1
	1466590	330180	674.4		1029890	520814	628.4		131402	258019	474.2		98231.8	45632	75.5		1645790	386187	1893.2
	146830	149224	9056.4		547921	1306680	8492.5		609799	304053	174.8		178686	182665	718		105611	94800.9	-73.5
	1542470	309446	511.1		1601930	689623	1166.4		92166.9	63011.4	247.5		1290030	310654	1104.9		1567640	363166	963.1
	1400170	358031	572.3		158881	445367	428.4		2549040	1546440	7575.5		1055920	240390	424.9		1564360	392768	1157.5
	2061010	558681	710.1		116613	191691	-143		1752560	539016	1067.7		1629440	447168	1428.8		742704	327894	467.2
	239099	197218	570.7		879811	734441	811.5		153479	73950.8	-187.9		705898	301511	4542.8		1396470	318213	980.1
	110776	70690.5	327.1		161778	90336.2	586.2		1651290	646692	2523.6		914348	220676	985		1365580	353120	1023.9
	834966	311235	838		1354530	698833	9417.8		2513330	1928690	84866.9		1308370	369390	808.8		1648160	424977	1026.9
	132526	46854.2	-62.9		1423820	485826	5756.9		1392730	438102	2383.1		1200300	290239	4055.6		1104860	426892	719.7
	1148360	631318	957.6		1829270	954261	1064		126323	209940	417.7		1025510	322652	437.9		177959	151649	105.1
	301180	67629.8	38.4		2296890	1374680	130792		1535190	376404	2267.8		268689	76936.7	475.8		1910790	709529	3051
	661225	564096	51103.9		1029130	1341280	2956.4		81089.5	70924.7	130.1		1781210	497512	1970.8		1254640	532170	1418.2
	1017500	933558	4022.1		1549870	641804	1227.6		1715570	433959	2456.3		1328240	661529	195978		1614850	416077	772.6
	1181070	258174	111		1682660	765018	1153.8		74281.3	94737.2	251.6		101078	108810	-251.3		1989210	516485	1591.9
	852670	274442	642.5		1890180	922874	10407		1440060	635900	3085.6		1336390	300295	1359.6		163026	88947.7	380.4
	1368300	399760	761.3		1568230	1296020	55558.9		113263	122932	-124.3		1214120	264877	446.6		1515400	300839	939.3
	365934	113508	59		1546380	637903	770.5		211322	70965.1	-73.2		199089	45151.4	-319.1		413801	256772	322
	1437730	309074	921.9		1543990	806269	276.6		1373380	494070	920		441818	314211	1187.7		1615990	401796	1006.4
	464645	258809	344.7		1502270	595380	1143.2		1849420	500609	3098.4		128920	89730.1	-8.7		1681250	514767	1000.2
	107972	90566.3	439.2		152292	34445.4	-29.8		89643	119199	15855.1		1490000	381304	4977		1689700	605071	1476.3
	1555710	345570	378.6		1164620	305743	-180.2		1511070	375272	2267.4		2177070	728813	129227		1519280	500888	1395.8
	84685.1	114541	-12.8		1470710	439277	927.4		1485410	652147	2743.5		1048370	361950	185459		1713150	606522	1314.9
	1236600	250906	798.5		3354480	33857700	15254.8		585961	329314	1037.1		747362	296324	36708.5		1651160	500188	1950.3
	1567850	408007	1016.3		1468900	567684	310.3		1646110	615206	4266.5		1465810	401327	26928.4		1331150	280720	639
	128415	56320.3	173.6		1159210	693744	1253.6		1226910	438832	2139.1		1755150	1019510	6155.2		1407390	779620	86981.8
	1520450	314934	779.1		1076810	707077	13144.5		2115640	592144	2765.9		1266490	248200	1315.8		1613410	359910	1246.7
	1645090	426400	564.4		1943260	1311460	3188.1		1754550	500675	1513.2		1293920	290626	35078.5		1490450	389305	1318.6
	942989	359271	1038.3		333401	435447	1043		1223700	380947	1981.1		169115	159727	-7		361482	396468	353.5
	89469.4	108511	416.7		85358.7	37038.1	105.5		1831460	457594	3972.2		1586860	593387	2897		1204690	369590	800.3
	530938	160455	166.3		1218840	787564	974.3		1593080	460816	2012.3		177970	54105.9	152.3		101570	77698.8	-7.1
	1674450	386979	662.4		1623790	718369	1772		1130080	602902	1445.5		852796	270602	1522.9		1559530	425890	1568.7
	1673970	424636	1168.5		1830790	1589050	9763.1		744099	382614	1405.9		1305130	556266	13064.6		1258300	481031	2112.9
	1068130	230761	73		1663150	1395880	806.9		1628440	800257	2496.4		1399200	663774	48254.5		1445820	380031	997.2
	1528390	509261	1282.5		357497	436928	170.8		1679080	443275	2436.2		831703	305199	435.7		1538710	487999	47731.8
	608830	1794750	1280.1		250933	331980	401.5		1855110	586829	5728.3		2059670	1134210	3565.3		513587	244094	895.9
	131565	32686.9	306		151208	132912	-26.2		1130150	468574	2626.4		1039580	431005	1038.4		1646350	559587	1503.8
	1602610	487225	1023.5		1014980	517970	22065.3		100137	144958	305.4		1991680	1156360	6270.7		2029400	752467	2876.3
	1064510	260080	810.5		899185	635234	8556.4		242728	130993	-110.6		1873680	697042	3093.7		1831160	410229	1518
	79396.7	46818.3	-13.6		83822.1	139767	106.2		1702940	564342	1634.6		156709	337346	829.9		1495430	441062	665.5
	1576220	422791	678.6		1685780	808527	19524.1		1663060	427216	1681.1		141889	101820	259		267915	257215	-75.6
	1438420	306584	221.7		2109650	1808260	31173.3		1542700	570638	2446.9		2637900	1396220	208934		1857540	639695	1804
	1437930	321980	1169.5		340144	581216	676.3		979145	328944	1821.4		207185	75105.6	191.4		1015800	308539	946.3
	97864.5	56769.6	88.9		1424610	645182	8307.3		1712850	529671	6451.2		1083970	345837	932.3		1438250	383007	484.9
	108045	60870.3	74.3		1736070	835441	38096.8		728698	198101	266		1013560	395512	107258		1505480	465176	1099
	190114	69555.2	126.9		140425	95195.4	8.8		2383950	1068800	13372.7		1632850	1841250	2370.7		201021	195270	662.9
	118989	89880.4	194.8		1160960	692138	16363.5		87049.6	46969.8	55.9		1093700	246257	513.5		166730	94779.1	356.1
	1519740	459667	830.1		1699610	751758	817.1		1554440	532230	1666.6		86945.1	73732	241.6		1702850	483803	960.9
	1714630	397418	558.6		1737640	753351	14399.7		1671920	490170	846.5		1264830	421392	1303.5		94161.4	61760.9	5.9
	1112920	388511	1291.8		1748780	1011170	909.9		1919310	548394	5306		977349	685983	305077		1452160	429676	2473.4
	1981370	569284	1410.7		1611700	838664	1145.5		1835120	591191	3772.7		1446540	346646	2135.6		181634	179482	499.9
	111934	99189	55.7		110621	50275.1	113.4		1624170	387150	2297.1		93068	76423.4	-75.1		1440970	778869	539.3
	680239	873373	707.4		1489890	912282	16928.4		1865740	511459	2347.1		1248280	377533	3504.7		1486430	393009	1189.8
	75585.7	40499.4	143.8		1452160	662336	4444.7		99572.8	130366	300.6		1686860	1268070	679305		1645200	486399	559.4
	190963	67798.7	577.1		939857	519378	499.3		1887990	1172360	3250.8		635039	139806	2257.8		1748830	530738	1244.6
	128199	64072.9	33.8		95557.5	45929.7	135.9		1786910	582766	4939.3		1048880	666496	96749.5		1742060	657500	1272.4
	93594.5	118762	138.4		1758990	824269	4818.6		180067	224682	1175.5		1537290	353969	864		978945	395915	1168.9
	1418420	558781	1156.5		90951.5	23489.6	9.1		1383900	351461	1238.5		606201	219334	39154.9		162943	101654	264.3
	1357740	502702	581.1		1679870	715982	1103.5		359161	287522	912.2		1652060	491494	1556.4		1278360	510162	41.8
	1153430	391406	852.6		1570970	932906	1356.4		1946630	518306	4598.1		129685	146856	362.3		1647090	422162	1418.2
	105756	42229.8	333.9		1730710	782611	649.4		530783	158938	709.6		1116150	275519	830.3		1402910	586623	1011.7
	671193	258304	150.9		1632310	801781	865.8		1764350	491828	2018.5		1734940	730574	2341.8		1564680	482772	744.5
	1454540	469366	1137.1		116154	30017.6	-94.4		1302000	523483	2197.3		581598	574551	1284.1		1425240	421493	930.6
	160480	58397.9	-24		1461170	514050	787.8		1513780	746751	46994.4		1374650	664284	5898.9		2148530	981767	18340
	110742	50161.9	100		258194	216303	-57		1787360	1100910	90167.1		1300390	536001	54906.8		477290	258160	1092.5
	127539	85976.1	78.8		161622	177187	232.1		121169	106102	331.4		720833	279632	215.3		1341920	401892	1314
	105574	50044.2	72.5		1395160	1443020	17728.9		2227290	545345	4868.4		1456600	396625	5220		268270	226156	292.4
	1707360	957778	865.9		1038780	870069	22872.5		595646	334726	1542.5		1508210	434402	1118.2		1509040	373971	790.6
	1585320	429921	970.7		1853060	1028880	29276.8		258037	261796	889.2		1501070	392327	463.1		1455650	518293	1201.4
	1458660	334278	575.7		982535	724684	32128.5		132103	59869.5	-65.8		994024	265197	978.1		1563110	450291	1239.8
	118627	75161.6	-52.4		1348200	570734	207.3		1464220	402197	1332.3		1484970	382407	1140.9		1448410	349450	1052.3
	403357	201229	18024.7		84438.3	72145.5	349.5		1303710	489183	2070.1		1010370	258059	775.2		167943	70134.1	77.6
	1551960	472338	1153.5		778326	676644	609.3		179286	262432	981		1230170	270722	985.8		1860270	2105510	1562.3
	1390390	334607	438.3		84932.6	114276	219.9		1778310	681618	3551.6		123165	112352	453.5		1545130	434391	1956.1
	334647	178472	44859.6		88169.5	41550.9	4.3		680454	236409	39119.3		1214760	458837	29870.6		1443800	452720	738.6
	1286710	507262	539.1		173019	42265	-3.5		156135	692652	696.9		145348	48118.3	-191.3		168549	173461	-172.1
	1104230	372560	1485.9		1339610	410022	224.6		1732270	573483	2833.6		139354	68435.9	51.5		324478	215535	569.1
	1693160	563719	1082.3		1404250	649818	15787.2		1049760	618581	3166		1374470	504191	82441.4		1571860	455432	1461.4
	76485.4	29439.4	239.7		89539.4	75870.8	3095.3		117288	60396.3	192.2		1478780	498598	12077.2		1377930	377465	513
	1332620	315511	637.8		153545	30012.2	334.9		1464160	459062	2113.5		207189	99127.8	2012.3		443472	301300	742.1
	1490950	385659	1038.9		214730	12559.5	827.4		1202710	294398	2362.1		1315780	391250	854		1277730	388759	1157.9
	176115	178924	312.5		3942590	17276500	6660.6		1510620	622661	1789.1		137283	199703	709		1477090	458958	694.2
	478835	620737	2927		1220200	574289	638.2		347007	433029	199.8		972110	269235	927.5		1801030	613639	1193.8
	1673630	783045	6020		1714190	816425	1006.4		98683.6	194050	467.6		879634	360954	2602.3		1610680	454738	1259
	156902	29927.1	79.6		170022	99708.9	-184.7		1523190	625699	2804.6		1360190	679482	2455.4		1175930	403251	885.6
[truncated: 4,801 more rows]

## Sheet: S5 Data
Fig. S5B
	log[M]	CGS-6E		CGS		CGS-Nb6E		CGS-NbGFP		CGS-NbALFA
		Mean	SD	Mean	SD	Mean	SD	Mean	SD	Mean	SD
	-6			6064	166.877
	-6.5	71	19.799	2724.5	113.844	34	18.3848	5721	520.129	4424.5	1187.23
	-7	28	15.5564	1111.5	2.12132	31	24.0416	6472.5	836.205	6368	1353.4
	-7.5	14	1.41421	40	4.24264	34.5	24.7487	4775.5	1324.41	4078	25.4558
	-8	11	1.41421	22.5	7.77818	26.5	21.9203	467	41.0122	551.5	136.472
	-8.5	11.5	2.12132	11.5	2.12132	11	1.41421	45	7.07107	74.5	21.9203
	-9	5	2.82843	6.5	3.53553	7	0	22.5	0.707107	28	4.24264
	-9.5	5	0	4	1.41421	7	1.41421	19.5	2.12132	20.5	6.36396
	-10	3.5	2.12132			4.5	2.12132	7	0	11.5	0.707107
		(technical replicates)
Fig. S5C	t(m)	CGS-6E 300 nM		CGS 1 μM		CGS-Nb6E 300 nM		CGS-NbGFP 10 nM		CGS-NbALFA 10 nM
	0	43	51	894	846	132	72	327	304	277	130
	2	39	51	2386	2223	113	53	1090	1281	893	631
	4	28	33	3670	3499	92	54	1833	2304	1558	1253
	6	34	38	4705	4408	92	44	2469	3392	2171	1891
	8	43	32	5257	5194	78	49	3043	4215	2751	2673
	10	24	30	5952	5653	84	48	3499	4921	3602	3363
	12	25	28	6182	5946	94	54	3839	5712	4096	4060
	14	28	41	8000	9556	78	48	9148	9566	8214	7116
	16	33	34	9609	10822	77	57	9076	9341	8133	6819
	18	38	37	7402	8667	56	59	8949	9089	7946	6446
	20	34	28	5670	6631	66	62	9291	8803	7793	6017
	22	29	34	4246	4947	65	60	9482	8418	7432	5943
	24	40	34	3268	3762	64	66	9469	8266	7068	5601
	26	31	31	2617	2891	71	62	9345	8778	6674	5199
	28	20	35	2198	2314	73	68	9510	7378	6506	5184
	30	26	20	1870	1946	76	53	9205	7141	6036	4896
	32	43	61	1596	1697	43	61	9094	8620	5762	4636
	34	36	67	1470	1495	36	67	8900	8453	5551	4520
	36	32	53	1338	1333	32	53	8663	6912	5283	4387
	38	32	61	1180	1234	32	61	8620	8749	4934	4220
	40	35	49	1110	1229	35	49	8189	7472	4956	4112
	42	30	72	967	1152	30	72	8024	8092	4762	4006
	44	27	22	992	1121	27	22	7785	8816	4544	3830
Fig. S5D
	log[M]	CGS-6E		CGS		CGS-Nb6E		CGS-NbGFP		CGS-NbALFA
		Mean	SD	Mean	SD	Mean	SD	Mean	SD	Mean	SD
	-6			207670	2371
	-6.5	1395	90.05	199197	121.3	1646	138.4	514532	5690	357044	1620
	-7	1092	131.7	7560	44.87	1576	68.73	424883	6731	377202	11179
	-7.5	1002	29.9	3803	76.13	2054	120.9	242987	7910	272674	4744
	-8	1134	65.77	2102	31.06	1528	50.66	58036	6011	50450	2298
	-8.5	962.5	22.97	1585	67.36	943	30.36	10197	598.2	16056	840.8
	-9	988	59.36	1349	30.31	1006	30.67	7306	466.2	10995	188.7
	-9.5	525.5	40.37	1436	44.93	998	95.86	6533	333.9	12733	912.6
	-10	519.5	46.29			969	135.5	3940	180	12031	340.4

## Sheet: S6 Data
Fig. S6A
	log[M]	CGS-6E		CGS		CGS-Nb6E		CGS-NbGFP		CGS-NbALFA
		Mean	SD	Mean	SD	Mean	SD	Mean	SD	Mean	SD
	-4.5			60517	361
	-5			60209	1924
	-5.5	9519	274.2	51769	195.8
	-6	4177	346.8	28000	191.3
	-6.5	3566	558.9	8201	246.1	3174	295.9	4220	858.9	2890	252.9
	-7	3375	618.5	2255	63.28	2603	210.5	2015	50.2	2567	164
	-7.5	2026	325.6	986	35.71	2563	280.9	2355	119.3	2406	245.3
	-8	2251	479.7	564	25.85	2745	96.96	1440	67.13	1518	127.8
	-8.5	909	140.9			1918	111.4	1294	71.46	1752	103
	-9	1049	204.9			1403	94.14	894	34.37	888.5	47.03
	-9.5					912.5	63.19	1153	36.06	1392	66.32
	-10					833	51.6	879	92.28	554	28.18
Fig. S6B
	log[M]	CGS		CGS-Nb6E		CGS-NbGFP		CGS-NbALFA
		Mean	SD	Mean	SD	Mean	SD	Mean	SD
	-6	658397	3677
	-6.5	244821	873.2
	-7	76246	773.2	818295	1035	10011	409.5	687515	7848
	-7.5	25096	256.1	763023	4074	4496	64	649354	12438
	-8	8697	124.2	642516	11683	4080	81.83	527123	5665
	-8.5	3727	96.07	305646	6744	3663	204.4	275794	7449
	-9	2482	58.73	86289	403.1	3530	239.3	116786	2093
	-9.5	2638	67.64	32774	185.2	4565	516.8	51516	509.4
	-10			13594	118.6	5792	843.5	25744	315
	-10.5			6813	95.28	8541	1359	12751	146.3
Fig. S6C
	log[M]	CGS-6E		CGS		CGS-Nb6E		CGS-NbGFP		CGS-NbALFA
		Mean	SD	Mean	SD	Mean	SD	Mean	SD	Mean	SD
	-6			250218	5629
	-6.5			263366	946.5
	-7	235232	2656	170018	1086	7994	107.1	10035	423.1	265436	2189
	-7.5	297799	1378	60887	491.2	6868	98.59	11514	824	301699	601.8
	-8	292015	3558	21195	291.7	7366	187	11029	526	297849	1312
	-8.5	228414	2502	10724	501.2	6887	68.57	10551	294.4	268881	1639
	-9	166105	812.5	6837	232.2	7222	81.82	10010	417.9	196571	1472
	-9.5	69245	1466	3453	56.93	6523	131.2	8090	349.8	116450	357.9
	-10	27063	294.1			5058	142.2	5967	106.9	50008	1815
	-10.5	8194	104.9			3190	67.44	3865	59.77	20124	562.6

## Sheet: S7 Data
Fig. S7A	CGS	(technical replicates)
	Time (min)	-6		-6.5		-7		-7.5		-8		-8.5		-9		vehicle				log[M]	CGS		CGS-NbALFA		CGS-6E
	0	0.0802648	0.126808	0.0792826	0.085101	0.0877356	0.0998254	0.119743	0.0885465	0.0861369	0.092762	0.129888	0.0693715	0.0942494	0.0819345	0.0887198	0.0777283				Mean	SD	Mean	SD	Mean	SD
	2.5	0.0631204	0.0705629	0.0655847	0.0696319	0.0725058	0.0749265	0.0753561	0.0765623	0.0865462	0.0786334	0.0915811	0.0596571	0.0758398	0.0573304	0.0762979	0.0737445			-6	1.957	0.01535
	5	0.0678322	0.0733842	0.0687144	0.0620557	0.0735376	0.0787059	0.0801614	0.0756811	0.076894	0.0812334	0.0848114	0.0708072	0.0753411	0.0692844	0.0792241	0.0738911			-6.5	2.099	0.01697
	7.5	0.0647415	0.0674244	0.0644573	0.0667518	0.0641887	0.0627832	0.0835817	0.0816751	0.0703169	0.0758654	0.0859903	0.0774411	0.0804352	0.0744521	0.083517	0.0787333			-7	2.3	0.01376	1.944	0.1431	2.119	0.01576
	10	0.0680255	0.0691099	0.0630694	0.0616776	0.0653146	0.0779574	0.0668626	0.0809165	0.0750665	0.0930833	0.0854532	0.0727029	0.0757398	0.0684808	0.087625	0.0787533			-7.5	2.454	0.01699	2.09	0.194	2.125	0.01523
	12.5	0.0682469	0.0699643	0.0790514	0.0698674	0.0696279	0.074081	0.0696708	0.0759516	0.0810517	0.0711153	0.0811531	0.066652	0.0785602	0.0778865	0.0902987	0.0865147			-8	2.411	0.146	2.202	0.1703	2.228	0.01514
	15	0.0673458	0.0772358	0.0626566	0.0711914	0.0760766	0.0779221	0.0741452	0.0777485	0.0877976	0.0806452	0.0818926	0.075599	0.0931658	0.0824002	0.0919981	0.0949572			-8.5	2.614	0.01739	2.447	0.2658	2.33	0.01866
	17.5	0.069268	0.0674706	0.0670786	0.0602758	0.0727952	0.0713794	0.0759076	0.0836567	0.0855571	0.0783013	0.095821	0.0818954	0.0799154	0.0797414	0.0859968	0.0896774			-9	2.478	0.01342	2.51	0.192	2.471	0.02128
	20	0.0737085	0.0742321	0.0811655	0.0764832	0.071218	0.0764823	0.0712153	0.0903628	0.094791	0.0920481	0.0740655	0.0824225	0.0955644	0.0809474	0.0825616	0.0812534			-9.5	2.702	0.01296	2.582	0.2004	2.473	0.02553
	22.5	0.0725115	0.0624174	0.0765042	0.0802435	0.0810034	0.0783887	0.0791242	0.0755107	0.0807593	0.0841816	0.0874055	0.107025	0.0942949	0.0961715	0.0923853	0.0915552			-10			2.721	0.2621	2.391	0.01842
	25	0.0649547	0.0735127	0.0788541	0.0804196	0.0656285	0.0869044	0.0777085	0.0793991	0.0870307	0.0811518	0.0933093	0.0872483	0.0881138	0.0856299	0.0797083	0.0883731			vehicle			2.755	0.1841	2.576	0.01459
	27.5	0.0752988	0.0736149	0.0777742	0.0700168	0.080408	0.0756612	0.0836162	0.0807894	0.0844912	0.0744201	0.0983191	0.088513	0.0833333	0.0795713	0.0967144	0.0961197
	30	0.0740898	0.0657258	0.0834789	0.0746055	0.0843911	0.0770017	0.0829187	0.0919698	0.0942385	0.0892979	0.0881523	0.0921927	0.0923391	0.0846125	0.0881839	0.0945504
	CGS-NbALFA		(technical replicates)
	Time (min)	-7		-7.5		-8		-8.5		-9		-9.5		-10		vehicle
	0	0.060548	0.0647399	0.111154	0.0833333	0.123859	0.0878893	0.165605	0.0836653	0.109922	0.123408	0.0860055	0.0792716	0.0701622	0.110467	0.0820974	0.102126
	2.5	0.0597467	0.0572813	0.0834646	0.0716729	0.0805749	0.0666782	0.0849661	0.0665265	0.0765785	0.0700457	0.0771472	0.0817896	0.0716579	0.0826806	0.0842575	0.0851474
	5	0.0595273	0.0564914	0.0642882	0.0713894	0.0707566	0.0741332	0.0833768	0.0718697	0.0760913	0.0746032	0.0918033	0.0807854	0.0908622	0.091376	0.0881876	0.0926379
	7.5	0.0668671	0.0630921	0.0657487	0.0686373	0.0662686	0.0681782	0.0881567	0.0878685	0.0821776	0.070821	0.0792331	0.0809836	0.0907518	0.0874286	0.0848892	0.0928933
	10	0.0659515	0.0616352	0.0690078	0.0717351	0.0643532	0.0691318	0.0739825	0.075005	0.0844041	0.083805	0.0832215	0.0842281	0.0972682	0.0976754	0.0915093	0.0875385
	12.5	0.0679245	0.0626625	0.0717647	0.0667445	0.0735131	0.0649891	0.0815252	0.0750961	0.0830846	0.0759494	0.102234	0.0770495	0.0956683	0.078959	0.0950063	0.0975743
	15	0.0628054	0.0658214	0.0721433	0.058416	0.0645749	0.0699345	0.0773148	0.0815114	0.0907848	0.0801731	0.084468	0.0825277	0.108135	0.0860346	0.0949971	0.0895199
	17.5	0.0644254	0.063989	0.0661278	0.0672128	0.071646	0.0788321	0.0975114	0.0836523	0.0914303	0.0816207	0.103741	0.0718504	0.105886	0.0918424	0.0968956	0.0947368
	20	0.0683201	0.0747271	0.0837718	0.0635138	0.0679121	0.0715829	0.0913889	0.0820012	0.0778502	0.0843841	0.101189	0.0821355	0.0977376	0.0945055	0.0967692	0.107183
	22.5	0.0634073	0.0607769	0.0689655	0.0784111	0.0744472	0.0812446	0.0968434	0.0802087	0.113966	0.0812353	0.095411	0.0818009	0.109404	0.0814791	0.098308	0.0893194
	25	0.0634834	0.0625107	0.0765159	0.0667216	0.0740971	0.0800915	0.0799729	0.0827465	0.0828663	0.0864925	0.0843332	0.084663	0.0979127	0.096443	0.0967559	0.104163
	27.5	0.0844786	0.0629358	0.0671723	0.0784	0.0738967	0.0707002	0.0950127	0.0898789	0.0874477	0.0873629	0.0805705	0.0874568	0.1	0.0854602	0.108574	0.101529
	30	0.0727792	0.0755426	0.0627639	0.0777373	0.0853522	0.0783111	0.0767503	0.0812706	0.0836707	0.0963855	0.111564	0.0912454	0.0973067	0.0945163	0.0807916	0.108998
	CGS-6E	(technical replicates)
	Time (min)	-7		-7.5		-8		-8.5		-9		-9.5		-10		vehicle
	0	0.0675951	0.0692341	0.0693805	0.0852917	0.0659164	0.0824242	0.0811554	0.0627907	0.0805497	0.0976205	0.0640679	0.0742598	0.0944584	0.0853793	0.0890418	0.0845806
	2.5	0.0555817	0.0580461	0.0570426	0.0570624	0.0632241	0.0631347	0.0738128	0.0790637	0.0798917	0.0588235	0.0682809	0.0642716	0.0753984	0.070561	0.0776207	0.0743683
	5	0.0575087	0.0644506	0.05885	0.0524236	0.0671497	0.0684308	0.0714786	0.0621872	0.074174	0.0673764	0.0742119	0.0742304	0.078327	0.0706186	0.0888679	0.0746394
	7.5	0.0581078	0.0621002	0.0662262	0.0665365	0.0639353	0.0620851	0.0723224	0.069071	0.0770161	0.0759494	0.0781987	0.0715088	0.0802258	0.0830159	0.0909763	0.0682161
	10	0.0707547	0.0659462	0.0566678	0.0583258	0.0598767	0.0687616	0.0714702	0.0708326	0.0772581	0.0695971	0.0740052	0.0772296	0.0795647	0.0818581	0.0921844	0.0756166
	12.5	0.0735537	0.0667084	0.0579737	0.0576663	0.0709691	0.0635417	0.0708746	0.0745756	0.068466	0.0724106	0.0798491	0.0816772	0.0877988	0.077664	0.0879271	0.0808516
	15	0.0531077	0.0589417	0.058242	0.0573066	0.0595438	0.0756859	0.0776912	0.0673016	0.0751537	0.077812	0.0805815	0.0835694	0.0849305	0.0842266	0.0921677	0.0772206
	17.5	0.0623608	0.0691307	0.0710267	0.0700991	0.0695173	0.0682977	0.0663058	0.0798133	0.0871359	0.0726902	0.0848013	0.0812294	0.0857753	0.082299	0.101294	0.0875811
	20	0.0689533	0.0626407	0.0643514	0.0561039	0.0516625	0.0741054	0.0721831	0.073146	0.0757702	0.0700099	0.0882811	0.0812212	0.0898876	0.0755651	0.0944658	0.0783614
	22.5	0.0732519	0.0606187	0.0682956	0.0692529	0.0655473	0.0760346	0.0800267	0.0711188	0.086079	0.0739407	0.0817356	0.0744885	0.0997475	0.0816571	0.0903262	0.0794238
	25	0.0582096	0.0707678	0.0671433	0.0713603	0.0783542	0.0729053	0.0661273	0.059633	0.0885954	0.0769669	0.082416	0.086701	0.0798135	0.0793288	0.109405	0.0979802
	27.5	0.0610452	0.064741	0.0687848	0.0705769	0.0734507	0.080326	0.0777821	0.0675359	0.0839337	0.0695542	0.0901741	0.105691	0.0782791	0.0762664	0.0899533	0.0851706
	30	0.0624446	0.0603093	0.0772825	0.0616389	0.0629286	0.0698234	0.0713996	0.0723708	0.0888717	0.0784502	0.082578	0.0846408	0.0787022	0.0890244	0.100381	0.107275
Fig. S7C
	t(m)	-6	-6.5	-7	-7.5	-8	-8.5	-9	vehicle
	0	0.10004	0.086479	0.096965	0.098595	0.093475	0.09872	0.096958	0.097018
	2.5	0.059696	0.066297	0.064987	0.074822	0.067859	0.079792	0.072382	0.079392
	5	0.06212	0.065058	0.066927	0.070318	0.071958	0.078652	0.078123	0.080395
	7.5	0.062086	0.063114	0.06869	0.076682	0.072414	0.086545	0.07395	0.086689
	10	0.059865	0.067044	0.070461	0.073829	0.076108	0.080644	0.082834	0.087384
	12.5	0.063718	0.068939	0.072195	0.082753	0.078805	0.088263	0.082509	0.089013
	15	0.066073	0.067206	0.072583	0.079722	0.080214	0.087967	0.083327	0.090306
	17.5	0.062718	0.073794	0.080306	0.080342	0.083126	0.086497	0.080302	0.089091
	20	0.07031	0.067944	0.080376	0.089414	0.08018	0.08685	0.081738	0.09765
	22.5	0.064255	0.072392	0.078091	0.085801	0.083549	0.089076	0.079821	0.093947
	25	0.062793	0.074089	0.084702	0.085709	0.082	0.088695	0.093101	0.095012
	27.5	0.065783	0.069201	0.089512	0.087755	0.094623	0.093502	0.089367	0.096569
	30	0.06692	0.082263	0.085229	0.090071	0.093653	0.099815	0.090692	0.093592
Fig. S7D
	t(m)	-7	-7.5	-8	-8.5	-9	-9.5	-10	vehicle
	0	0.096969	0.088036	0.091673	0.100906	0.092489	0.093726	0.08092	0.087178
	2.5	0.065878	0.070655	0.071161	0.073608	0.07751	0.073493	0.065594	0.073887
	5	0.068625	0.061999	0.071718	0.072682	0.079097	0.073565	0.073596	0.077576
	7.5	0.066021	0.065548	0.064298	0.077795	0.077532	0.082064	0.075806	0.081494
	10	0.064767	0.063299	0.07237	0.075952	0.081245	0.077084	0.072709	0.081121
	12.5	0.06723	0.072982	0.069257	0.070125	0.078476	0.072865	0.077233	0.083681
	15	0.073607	0.063922	0.078987	0.07567	0.080241	0.077201	0.081129	0.090511
	17.5	0.06729	0.063575	0.071412	0.076303	0.085504	0.086993	0.077757	0.089656
	20	0.072681	0.076045	0.073828	0.078908	0.090148	0.079582	0.082625	0.087214
	22.5	0.066678	0.081161	0.076395	0.077709	0.07728	0.093561	0.09487	0.092643
	25	0.073023	0.076119	0.076714	0.075857	0.087571	0.088832	0.090793	0.087121
	27.5	0.076214	0.071209	0.076726	0.0836	0.082336	0.091023	0.078805	0.094937
	30	0.074234	0.079166	0.084744	0.086683	0.090621	0.092097	0.090203	0.094245
Fig. S7E
	t(m)	-7	-7.5	-8	-8.5	-9	-9.5	-10	vehicle
	0	0.072833	0.087577	0.093633	0.115637	0.114797	0.081577	0.095166	0.093054
	2.5	0.059183	0.072316	0.072978	0.069431	0.075442	0.077769	0.07984	0.083863
	5	0.059421	0.066045	0.069595	0.072137	0.076384	0.083576	0.087557	0.087625
	7.5	0.063813	0.066995	0.070374	0.084364	0.076557	0.079591	0.089057	0.085242
	10	0.062494	0.06792	0.068801	0.073626	0.078752	0.086132	0.093551	0.08842
	12.5	0.066526	0.068665	0.068858	0.076767	0.081341	0.088146	0.087691	0.092146
	15	0.063954	0.064724	0.069675	0.079579	0.086861	0.084241	0.093679	0.090226
	17.5	0.062596	0.067345	0.07562	0.085465	0.084495	0.08853	0.09463	0.095122
	20	0.06953	0.071604	0.071653	0.083013	0.07945	0.089688	0.091973	0.096663
	22.5	0.066375	0.070708	0.078964	0.086192	0.090786	0.08873	0.094496	0.089539
	25	0.060795	0.068873	0.073335	0.082286	0.085672	0.085013	0.093869	0.098725
	27.5	0.06992	0.071639	0.07217	0.086516	0.085065	0.08785	0.088747	0.101665
	30	0.072767	0.07065	0.084236	0.083015	0.091778	0.105095	0.091583	0.092806

## Sheet: S8 Data
Fig. S8A
	A2AR-Nb6E-ALFA					(A2AR-Nb6E-ALFA)LOW					HEK control								(technical replicates)
	FSC-H	SSC-H	APC-A			FSC-H	SSC-H	APC-A			FSC-H	SSC-H	APC-A				Fig. S8B		A2AR-Nb6E-ALFA			(A2AR-Nb6E-ALFA)LOW			HEK control
	48997.7	46726.1	307.4			1146590	729572	6025.8			903963	470227	202.4					300 nM FAM-6E	554000	575000	494000	4210	4647	14400	1125	946	1283
	90318.3	103321	342.1			1138240	525626	1285.1			62564.8	27951.3	-109.3					30 nM FAM-6E	494000	581000	438000	6953	4010	10000	702	742	798
	63471.9	113749	-64.3			972789	563091	4471.3			901704	283912	509.4					3 nM FAM-6E	467000	467000	422000	3544	6628	8758	1000	800	998
	104806	29150.1	4874.9			1047990	726450	5164.1			97959.5	43048.9	276.8
	2224080	5715790	14086.1			79396	155742	-118.2			882699	481991	36.8
	74687.9	34701	790.2			510743	317038	-195.2			401164	322383	3063.5				Fig. S8C		(technical replicates)
	2605510	5714930	23565.4			923693	807165	966.8			913208	345325	0.5						(A2AR-Nb6E-ALFA)LOW			HEK control
	134184	221885	25.2			970128	536994	2895.2			893567	505630	735.4					300 nM FAM-6E	4210	4647	14400	1125	946	1283
	62181.9	89620.7	231.1			963971	927537	31850.3			325035	38048.6	389.5					30 nM FAM-6E	6953	4010	10000	702	742	798
	414916	1063210	804.2			759122	471749	257.8			685480	200162	382.6					3 nM FAM-6E	3544	6628	8758	1000	800	998
	2776840	5715310	19231.8			821610	431079	514.3			955903	447977	2086.2
	102012	85728.7	325.4			375626	273004	5562.9			1284920	886423	875.7
	160892	58893.2	33881.6			1006640	600205	7240.9			117739	41764.1	-77.5
	113698	154252	104.4			535253	417178	-79.6			913683	273998	181.4				Fig. S8D
	1381600	5715700	5294.8			968054	513817	7957.9			52928.9	19715.9	-374.6					A2AR-Nb6E-ALFA
	1242100	1082400	1438740			538130	673440	5558.1			600587	332980	600.8					log[M]	CGS-6E		CGS		CGS-Nb6E		CGS-NbGFP		CGS-NbALFA
	82320.9	66657	538.3			36687.1	39972.9	-297.4			67739.6	68655	1132.6						Mean	SD	Mean	SD	Mean	SD	Mean	SD	Mean	SD
	2703870	5715620	16872.9			184263	279417	7534.1			833747	353688	530.4					-6			7050	1097.43
	707169	1887000	1886.4			214686	133132	3522.1			135782	155904	295.7					-6.5			7899	337.997
	55600.2	88457.4	-111.2			80223.1	66044.8	2330.3			250787	326419	-62.6					-7	7190.5	638.517	6864.5	34.6482	62	9.89949	146	28.2843	6495.5	317.491
	130759	184418	1167.3			103490	38331.5	148.6			1383170	1697510	1341.7					-7.5	7475.5	376.888	3528	223.446	61	4.24264	99	21.2132	7483	91.9239
	48692.7	60724.9	-95.3			168114	105352	247.7			948384	338360	-204.6					-8	6856	627.911	829.5	23.3345	64	12.7279	99.5	17.6777	6961.5	143.543
	97251.5	27160	-99.3			1031230	447416	7911.8			904936	475001	45.3					-8.5	5478	408.708	214	62.2254	52	7.07107	90.5	31.8198	5480.5	126.572
	46520.2	43437.9	26.5			1002970	635468	15780.1			786043	415911	335.8					-9	3719.5	215.668	90	14.1421	74	8.48528	99	18.3848	3589	182.434
	55009.7	73633.2	-233			982258	502628	13315.8			848180	527127	284					-9.5	1508	193.747	38	5.65685	45	11.3137	73	16.9706	1904.5	64.3467
	712136	831354	513444			377111	376218	-33.4			809376	261653	299					-10	526.5	77.0746			36.5	2.12132	64	14.1421	739	189.505
	42253.5	55721.3	91.2			47037.4	66730.6	185.8			386871	102790	2620.4					-10.5	115	24.0416			29.5	0.707107	27	4.24264	145.5	34.6482
	37725.7	23526.1	-176.1			1141140	807794	1860.1			890395	430153	632.5
	59862.3	89712.7	20.6			181732	117166	1670.3			64695.7	62249.9	96.6
	55149.7	63126.1	-191.1			443263	69197.7	950.8			795895	221417	787.7
	178342	135561	33242.6			1039090	630029	8228.8			755030	220959	312.7					A2AR-Nb6E-ALFALOW
	136536	147157	-9.3			740072	417058	1701.7			55419.3	10348.1	-117					log[M]	CGS-6E		CGS		CGS-Nb6E		CGS-NbGFP		CGS-NbALFA
	60812.2	90190.6	-108.1			969587	517929	3013.8			484875	246382	452.9						Mean	SD	Mean	SD	Mean	SD	Mean	SD	Mean	SD
	103640	116317	3832.7			1149770	588149	4759.3			504689	444636	1535.9					-6			4608	5.65685
	258214	658861	-122.9			896362	442903	1759.3			895891	646268	785.8					-6.5			4216.5	255.266
	64780	32090	1334.7			47378.4	25299.9	-38.6			810220	349207	2105.1					-7	1181	298.399	509	74.9533	8.5	0.707107	27	12.7279	4862.5	293.449
	58734.1	61777.7	-42.7			1092860	673637	11109.4			385347	183136	1015.4					-7.5	825	120.208	102	24.0416	7.5	7.77818	34.5	23.3345	4883.5	423.557
	70300.5	40760.7	54.4			156301	103066	6333.9			945838	615576	739.2					-8	548.5	19.0919	41.5	4.94975	10	5.65685	32.5	19.0919	4887	127.76
	60003.8	68925.2	-149.9			65230.3	33985.4	106.4			706066	586965	373.5					-8.5	265.5	45.9619	16.5	2.12132	7	4.24264	25	11.3137	3513.5	774.282
	54250.3	42300	-122.1			459170	317088	7268.1			60391.3	58738.8	300.8					-9	140	32.5269	11.5	3.53553	8.5	0.707107	16	7.07107	1943	370.524
	140910	88798.1	65.4			1002260	440061	8056.1			503256	109892	530.5					-9.5	65	11.3137	12.5	3.53553	10	0	13.5	12.0208	946	91.9239
	60094.3	23000.7	1898.6			895079	386809	3721.1			751587	178907	-18.4					-10	46	14.1421			8	5.65685	19	5.65685	565.5	4.94975
	53039.9	44173	896.2			1077830	527716	6660.1			959747	641213	232.7					-10.5	20.5	0.707107			8.5	3.53553	12	5.65685	259	32.5269
	42516.2	39534.6	-114.1			1018580	772469	2790.8			440530	281679	571.1
	84349.7	279302	-206.1			254890	333572	3918.6			1387580	1649600	3145.8
	83438.3	186721	27.1			878314	391160	2313.7			61791.5	41205.2	322.2
	53847.9	29005	-22.3			1143030	900952	10593.8			1024090	419220	198.6
	738596	601271	894182			817589	294940	12419.1			742212	306858	330.9
	49112.3	37709.1	241.2			408389	265449	8566.3			427465	230837	705.5
	156334	172245	305.6			287918	242096	2809.9			319699	64986.3	181.3
	76612	29018	-212.3			698116	709746	134.6			801660	535580	705.9
	50734.1	34321.7	-106.7			1018480	486929	2593.5			808838	295415	740.3
	151980	342345	1318.4			744213	333766	178.7			133102	36410.5	23.1
	85621.7	37894.1	-291.6			66970.7	18045.6	-38.6			239436	314201	2763.8
	100230	113369	-103.4			803727	605575	2257.7			378998	527831	861.5
	154136	192693	79.2			107830	59785.7	271.8			377082	191268	452.5
	61357.7	82342.1	1395.9			535361	207301	5675.5			100424	51909.8	238.3
	42118.3	33032.7	994.6			259356	225770	3976.7			196679	360918	41.6
	196064	144133	206.2			366940	276369	2120.6			566648	562818	1811.8
	51468.2	43206.6	-89.1			988182	380252	7722			890350	793080	525.2
	238078	288542	208783			724757	605792	5516.4			760771	394784	455.5
	46742.3	37272.7	58.1			244266	178148	3965.8			511346	221157	90.9
	3018980	1063070	22457.2			310559	205594	3804.1			840770	322407	437
	102724	49198.6	528.9			869669	349259	1619.8			862320	546855	1103.5
	139360	293781	-131.8			73510.5	127666	1065.6			973507	677982	966.8
	3018750	1607520	8464.1			888300	506750	5379.8			87867.4	47452.2	126.4
	1066660	689066	822165			80063	52437.7	349.3			356079	217317	755.1
	199702	1799220	2231.3			56836.7	5877.2	197.3			212653	217300	787.3
	103612	64168.7	-276.6			750632	304306	4257.2			927723	786318	568.7
	48755.8	41973.2	-307.9			1042110	841977	4651.8			915727	471613	643.4
	57482.3	34396	1477.4			337322	353725	756643			1603470	990493	3180
	3017280	5713770	67544.9			676106	1518260	5913.8			114580	66959.6	844.2
	2928170	2192600	9469.1			1006160	430252	3850.4			481427	268328	416.4
	73495.9	84461	80.2			940735	582477	5146.4			1034540	468904	2118.9
	154492	135039	1515.9			881357	481138	2680.9			911408	347313	518.4
	98224.3	72629.1	586.2			205798	189329	8492.4			596412	492758	1014.2
	58685.9	31876.7	396.1			892554	415424	6332.6			83649.3	47064.1	-173.5
	83508	105010	77.7			899383	462981	4729.1			997758	600754	893.8
	40102.1	137682	-183.7			618151	478265	3685.6			744123	457391	524.9
	49796.5	18384.7	286.4			229622	126572	2546.6			898335	369320	185.9
	71451.8	64157.2	-69.9			61311.1	43404.8	328.8			756383	481274	-113
	120474	97116	11563.4			48665.6	75643.5	-100.4			801727	700868	733.1
	58041.6	54942.2	17676.3			512514	272264	3666.7			908663	355382	729.6
	73208.1	38325.8	582.9			1044790	354792	5442.8			950978	490583	1015.1
	253521	514185	152.3			873381	293220	7862.6			119228	158380	-95.1
	198844	182776	652.9			187045	65760.8	1166.3			655578	970540	2945.2
	2786750	2493270	13695.9			43149.7	58120.5	195.4			744957	409954	805.1
	56781.7	105006	55.9			303308	427954	1501.6			941835	455000	937.2
	109614	57096.7	56849.6			938856	701185	2201.5			875344	360535	170.4
	39479.9	36029	5898.2			1144710	530854	7079.7			894784	296843	-23.8
	2343540	4548260	5779.4			213483	249566	506.9			493678	377391	891.9
	107344	90237.1	347.7			1223530	469223	8005.2			964901	601172	437.6
	2667490	5675700	6450.1			983582	607874	4978.8			968517	300716	472.4
	1088140	931202	403619			127881	95236.6	1568.5			924072	738735	383.1
	85733.7	73502.1	1703.4			889684	447050	2211.2			476635	245682	1035
	52182.3	76744.7	64.6			112444	107545	93.6			90456.2	66302.9	-82.3
	241664	241845	443734			811070	393244	1818			578658	347298	449.2
	920596	443567	588456			908757	473848	6770.4			852691	471440	423.1
	2311660	5046510	63157.2			898920	534600	2331.7			65692.1	105066	-117.8
	973926	487325	423985			918447	363939	6158.3			114642	15077.4	165.4
	1035990	655658	1057080			81861	24762.9	-208.7			560262	477872	1085.1
	56806.1	81521.7	-257.2			439876	109383	2329.5			980380	294510	813.5
	96156.5	45496.7	1003.4			1069340	475422	2080.1			263550	88004.4	295.3
	2320480	4554180	67578.6			716551	455986	6682.8			997154	5714260	1905
	936954	308644	445980			906328	539844	3765.7			1002200	638543	1098.6
	851218	703926	355922			1167310	1190040	9935.7			131146	36339.4	173.7
	46648.1	66285.8	2124.9			881662	574033	4272.6			547626	618347	802.7
	99744.9	79729	1483.8			38492.8	27440.1	-5.7			915480	453855	1042.5
	84900	68144	636.4			1024370	377805	3766.6			145264	144971	-113
	293361	263610	225095			492139	242353	5040.9			922301	558898	139.3
	52104.2	29969.4	987.8			141493	189570	235.7			627019	227702	271.9
	2475220	5715640	25338.8			322294	432669	2903.5			791756	338461	546.2
	964005	702253	398747			58328.3	35126.6	1098.3			675588	110047	687.2
	750340	1311660	4101410			150599	79777.3	2055.1			342423	383569	1816
	2011410	5715450	22899			798428	401610	5328.9			752856	536964	332.7
	462490	4101750	3108.5			1115280	619264	877			433201	71552	567.2
	215584	39113.9	424.5			996130	776676	3763.8			197325	110837	983.9
	146246	66441.3	54819.2			1023330	1018900	9516.6			69227.1	34304.4	107.8
	109638	205908	1033.8			955765	509499	5580.8			149559	49802.4	158.8
	897940	898146	2592460			583878	212602	3937.1			278351	305643	576.8
	2442650	5631200	4559.2			952100	583430	1998.8			786966	539448	553.4
	65158.3	34765.8	9811.9			920455	345446	6341.3			62776.5	37171.4	-215.3
	1183160	891966	1503190			926269	417709	5026.8			179088	187783	101.3
	65254.3	46976.7	784.1			44008.2	35130.1	181.7			901099	490353	675.6
	39639.9	23869	-57.3			75114.6	96993.1	366.3			856291	671740	975.1
	1558160	5716110	43239.4			876778	320589	2065.8			565396	292592	532.4
	129968	38517.1	214.7			819770	1069340	1326.3			168684	92602	-104.1
	954918	754149	796645			925530	630460	3541.4			81409.4	21765.3	-228.5
	331436	415930	1144810			1304430	847405	6765.4			787760	445746	577
	1365330	5716070	11891.8			567309	122850	2193.4			625811	125899	319.4
	1048460	880081	878808			1629380	889369	29138.4			876389	4799.3	64.7
	80907.8	80893.2	846.6			1039510	652728	7617.6			581496	310128	1007.4
	436458	754276	1093.4			41991.1	42292.9	-214.9			2153030	3102820	2641.8
	1096850	714094	1161510			144567	67384.9	1987.1			549243	318839	428.8
	60600.1	50149.8	735.4			909662	395740	2309.6			248396	224463	129
	122145	47033	9024.8			928799	293037	5473.8			460960	237213	218.5
	49812	54656	-508.6			891874	388588	7175.1			744535	100766	735.9
	85857.3	12593.6	6585.9			48498.3	35247.5	-38.8			697219	17960.6	203.5
	118888	99345.4	152755			562034	281640	5281.8			751520	307642	340.1
	863999	410986	229388			267101	503180	1137.6			153351	4560.8	194.7
	42996.7	69068.9	-403.8			260685	203761	671.3			3011200	3463550	3965.7
	90147.5	49008	31729.2			820070	404224	4518.9			701915	114260	104.5
	104046	28787.7	16218.8			1406310	1342520	8598.1			1914940	3238830	1706.4
	150533	35421.7	3059.5			983344	404617	3092.5			2835380	5685680	5105.9
	403743	504193	206648			1232920	1578190	3716.2			500011	309748	324.8
	41346.1	42643	303.3			926003	569030	8743.9			453316	295559	1363.6
	1415770	5715980	5787.1			829775	351735	268.2			946611	315656	117.4
	129176	239213	206850			1250010	1056250	4801.3			494670	249648	139.7
	48223.7	30402.2	159.4			57232.9	28748.6	92.5			975130	151997	667.5
	102926	136692	-243.5			668812	228322	3349.2			575767	272563	544.8
	60244.3	99575.8	-183.8			890588	5715760	3014.6			229296	75332	-94.5
	98140.4	30710.2	4904.3			784086	518772	3145			77762.6	15818.8	294.6
	43069.5	34578.6	-4.3			828749	368528	4175.9			883811	222181	89.7
	162511	115940	3831.5			277384	183928	692.7			635074	204391	374.6
	269817	330551	676590			407191	256211	4179.8			414528	269148	905.3
	295096	415046	395963			300669	454075	212.8			124320	109381	-116.8
	930894	396695	988136			768652	290655	2588			753457	5503120	3130.6
	989114	812924	1321170			1146270	920526	4113.6			885372	225018	371.4
	1067270	676157	1091550			1007040	857962	4727.3			482649	243173	564
	51166	75179.1	374.6			1091550	368172	3455.2			939603	162674	565.8
	668743	372137	350689			65916.8	84207	337.2			360644	186204	15.4
	62312.8	74505	317.1			1035530	556105	3315.6			125174	1967.1	61.3
	82798.2	46583.7	2246.8			183085	72712.1	1561.8			94230	3154.5	233.6
	147201	53237.2	438.4			46517.6	99853.1	91.6			2777260	5662660	4196.3
	275707	249323	680396			739867	329217	7748.4			203038	74686.7	45
	192871	56753.6	5069.2			146109	79753.9	-64.8			745674	200532	305.5
	91797	138302	345361			983622	310853	2514			362288	218494	470.8
	80151	76901.9	368.7			939368	481831	3934.3			212551	130430	620.6
	54179.8	23964.3	1188.6			965927	376209	5128.6			182912	285002	892.8
	477904	424234	602613			918028	454186	3096.4			806486	536280	348.2
	70289.6	25214.5	-277.6			381041	334832	11849.5			431715	218752	-76
	143048	128055	368425			771344	365766	2777.8			77929.5	153037	136.4
	1023310	703747	1384170			178167	51965.4	240.6			692698	573215	615
	1092440	591760	564147			883848	455340	4023.2			105072	115215	112.5
	64187.8	37245.6	-238.3			1085210	839235	5334			1371000	912318	1038.3
	543411	281973	624474			165566	41645.3	500.8			83131.4	85668.2	-229.6
	932127	451793	646323			232092	219933	11661			681599	354661	489.1
	2421240	5714490	28532.6			836978	339532	3938.8			98429.2	28092.2	538.8
	657533	453945	1319490			209471	288090	9834.1			802163	415902	516.7
	1045000	306313	693112			559485	435043	4020.8			200759	45052.9	296.4
	2932100	5631080	5803.3			641158	367626	2638.1			341278	196421	687.5
	153310	49587.7	53384.1			1055990	442166	11318.3			151516	51375.6	127.7
	2012160	5714480	11697.4			944071	542006	1567.8			231355	90776.2	-120.6
	157240	52723	53024.4			816645	611997	13746.8			470102	235328	627.4
	484539	265476	466617			148024	446946	6444.2			2341740	5711390	8731.4
	58240.8	30515.3	3435			776907	663433	5330.8			899332	382046	671.7
	2214700	5714550	15248.7			910898	358237	16092.8			883857	653312	541
	261221	132543	8697.1			851394	371567	8013.3			1003490	347130	553.8
	781304	5710000	2009.2			909994	302316	6371.9			680995	331951	474.9
	77189.7	89680.5	183940			941615	355133	3986.9			572391	301064	551.4
	832342	547908	386598			998253	365186	833.4			792847	418138	381.5
	107457	51248.4	90356.9			137086	125209	5289.4			429935	176340	1655.1
	334916	294554	341189			69033.5	103240	1025.1			238871	140478	-204.4
	802907	562982	851194			503687	206125	4738.1			1061190	545271	631.1
	454258	619915	562135			845455	465281	5384.6			676460	215196	323.4
	803495	391158	575617			640334	441340	3691.6			334338	74419.5	179.7
	79152.6	62101.8	499.9			48423.1	54932.8	-13.7			915477	343082	437.1
	501307	362040	703482			947842	353020	6865.6			554131	324056	739.2
	998800	514107	683843			1053000	527096	8626.7			533824	405367	336.4
	221393	94022.4	4711.5			138858	504384	1397.3			1093140	492763	1226.7
	118682	46660.7	17213.2			875677	311084	5201.1			165254	64391.1	380.9
	856689	557951	472000			862669	449065	3496.3			850885	292892	181.6
	56827.4	29015	477.1			76109.7	37352.5	-181.6			877829	346372	670.4
	2112500	5714090	82347.9			462524	150682	2232.6			828304	328535	96.6
	1121810	606827	1708160			46183.8	40993	-128.5			717123	566210	224.5
	733733	273547	325981			96972.6	84766.4	-5.8			730728	413695	358.7
	66703.6	66603.2	7487.2			1024190	642542	6358.4			376506	318002	801.7
	1148070	436635	477526			68646.7	200415	3049.2			344163	168608	18.1
	98127.1	144323	433512			1161610	884434	6524.3			62796.1	47730.3	-83.3
	735046	5692370	2137.5			112801	62468.6	-54.5			797106	379285	797.9
	310587	212257	350777			1034320	467354	1455.7			475982	301512	50.1
	1386370	2874360	440695			260716	176873	1679.1			845876	340526	244.5
	917253	620904	820754			2130090	5715300	12493			79726.1	77900.4	135.8
	1081810	827996	612248			940413	676944	2487.4			701346	485883	422
	45212.7	42853.7	175.5			846920	357152	4107.7			818994	434063	783.6
	1002930	482969	1369110			285383	417227	6782.3			1289150	464483	1123.2
	794490	664219	289915			342021	204371	13505.8			1145710	1170810	1610.7
	77735.8	147176	5691.6			903964	366207	6807			969752	526063	265.5
	79696	28445.4	255.2			933186	337798	16490.6			737792	327435	340.5
	1170740	794506	491672			559415	314194	3488.8			89709.3	28010.4	-64.2
	68078.1	99252.3	446750			573808	451148	4493.7			76554.6	26206.4	300.9
	361092	214640	213629			55884.8	37479	-134.3			429756	417245	1028.2
	42828.4	12222.2	30712.8			117454	76745	-32.9			56180.2	110751	-121.3
	346486	193811	415064			752205	444392	152.3			656203	294147	885.4
	115503	128340	-63.5			720614	319741	13357.1			425285	359015	324.7
	466785	536263	1002300			848811	339625	785.9			749824	254080	710.4
	606912	431854	1702760			964109	597266	5248.7			447096	74584.9	-27.2
	53509.6	53118.9	182727			79973.7	51460.9	143			1022270	411271	558.8
	647834	327700	5150.7			60184.3	69278.6	133.3			558900	346327	1134
	133600	76652.8	-105.7			881463	393489	5663.6			440816	281277	464.5
	144494	52283.1	1.1			894396	395098	1642.9			61399.4	34901.9	303.9
	162543	44841.3	106.7			792273	472688	363.5			740515	289817	511.5
	1080650	1816510	768149			401056	306790	1855.8			775904	467698	783.1
	281957	377294	431746			901015	505093	3080.1			81030.9	157265	-139.8
	145903	91833	125312			92240.3	71756.1	320.7			783286	399527	430.2
	74730.1	77411	-351.7			95509.6	93362.9	560.5			905851	407076	954
	205384	169888	159.1			484118	329189	2203.3			162747	77805.5	462.4
	330744	138085	593124			1008800	598029	5684.5			274433	170308	1118.9
	160240	89858.2	49972.9			913004	557096	4698.4			870731	546364	462.8
	901670	668844	1110510			782592	459167	4903.4			732180	437671	594.1
	950604	720232	586430			1100580	540152	25425.6			396491	362880	465.9
	66996.4	62262.2	960.3			71327.6	120624	-43			159766	72400	298.7
	60789.5	28834.6	-189.3			862058	704208	532.6			591330	216557	365.5
	551343	252108	381960			42402.5	46214.6	6.2			75327.3	41242.8	247.8
	47169.3	23318.9	-307.2			955278	341947	4685.4			468144	195780	151.5
	1043300	1818770	4276380			1049210	309654	9866.9			920515	711907	810.6
	170766	60678.9	738.4			899136	340088	1917.3			933083	235317	606.7
	97617.7	49876.5	195.7			807283	305893	11448.3			973154	658023	1617.1
	126160	59140.8	2551.8			2910310	4258160	7447.5			78008.3	3331.6	-0.2
	328486	842667	2863.1			1027080	367250	6102.2			2997500	5709570	4607.7
	105991	56089.3	-316.8			978343	647260	3624.6			864329	816124	2762.6
	245241	210425	342448			981335	623184	15542.1			768396	285690	324.4
	830214	523928	254540			913010	373272	3852.4			155425	36557.2	-97.5
	408081	232957	369506			69725.1	30343.3	276.6			794923	432434	98.3
	84858.8	102435	1053.7			1014330	393571	6961.8			781516	303644	127.4
	61374.8	95433.6	-73.8			928710	309759	891.1			834974	353063	791.8
	117389	43390.5	5988.8			66394.8	105333	-213.2			828958	320554	413.1
	1375150	5715980	6237.2			765267	330015	3377.4			846492	530913	689.3
	515748	430292	241426			836902	570721	16708.2			871198	285399	123
	57416.5	33034.1	552.7			884218	436279	15057.2			926506	413172	714.5
	161426	33278.5	-136.6			170909	77880.1	125.1			109408	124806	499.8
	71127.7	63398.7	36021.9			302390	154569	3553.4			977887	566134	273.6
	48474.2	46795.1	855.9			724651	275992	530.6			858568	440770	-15.7
	82012.4	111672	-136.9			636849	426884	3329.5			811662	262120	186.2
	67411.8	76333.6	228.2			823811	532709	5006.3			922315	440064	1948
	128923	52212.8	2670.5			134295	54880	148.9			1108520	1466840	1195.4
	547743	310841	205880			738036	215777	1753.6			855522	574583	425
	776314	608970	1777780			998893	293670	5338.6			545360	254743	171
	129045	115265	71140.6			39215.9	34535.7	76.1			177259	84429.8	627.8
	73891.3	34657	3768.6			828696	586135	3218.2			874443	678044	839.9
	719985	635340	650669			946932	564062	10262.3			72830.9	42029.3	286.6
	46446	47099.7	208.8			901632	498585	4744			49981.2	28164.2	8.8
	415757	251894	293500			868458	565396	6125.8			656155	390686	-2.3
	239415	330193	817.4			906031	382626	11216.1			811767	244077	568.9
	138914	129459	-182.7			563437	430291	5635.3			192950	189357	486
	664752	477288	666310			836950	645938	3468.6			182780	44799.6	578.7
	1003940	452173	753539			68500	75333.9	-202.7			345003	344568	813.9
	180592	91994.2	106953			1263340	967094	13179.3			1813290	5714400	7725.9
	782230	956532	1449400			990885	512381	3170.3			333808	391681	1033.4
	822948	971912	721419			298040	925818	656.7			801060	316182	866.2
	78380.4	70590.2	-70.7			785643	356993	4011.3			1544020	5715170	4661
	1098580	689539	974920			58265.8	72180.7	546.8			702070	386962	341.8
	341295	201452	305017			943794	360767	4669.3			1485740	5715420	4819.4
	156769	112495	-467.2			1040190	555396	6870.4			69366.9	27304.3	274.4
	2735670	5637810	10159.7			911087	617349	3540.4			803671	372378	1712
	260974	355287	883565			1045960	664098	1929.9			933215	303412	374.6
	110850	102524	148593			45662.3	40841.4	242.4			504191	281070	286.1
	678520	592917	26060.8			784778	225056	5711.6			116058	82327.1	117.1
	66614	42955.1	-889.9			879479	558885	5795.6			174660	145492	462.4
	183439	53017.3	20624.2			1031020	401433	14315.1			850634	5715200	1413.2
	898201	709089	533652			1328810	1035720	26953.1			127469	138786	1694.6
	124302	38279.7	14606.8			998247	1044830	8027.3			1079080	708112	416.7
	68417.3	66869.2	-119.1			1140010	800748	7485.1			892768	685991	704.9
	93346.8	19842.7	77430.2			998394	346000	8520.7			966592	511323	1233.2
	101303	47369.6	1254.7			609898	629784	1477.3			1043060	626303	464.9
	100069	44574.5	-158.2			633733	369252	2719.6			1114410	811428	1085.1
	949599	702646	954912			983365	415441	10142.8			755469	408916	-135.1
	135940	69548.3	3201.1			887102	337488	4508.4			132856	51775.1	585.1
	1339340	1161650	1758730			1111890	385450	8680.1			80915	46721.5	-397
	326178	183150	6888.4			857336	447521	5928			1068300	727431	588.2
	1924300	5715420	22065.9			1152560	430502	7199.7			928538	297834	515.7
	170250	189635	566766			914195	565286	3386.9			554731	202432	223.6
	112292	66280.3	-535.4			1175610	850567	6603.7			117020	118618	212.2
	946868	401486	1543990			822630	567498	1681.8			1183350	1213770	3068.4
	862115	621189	806526			257217	97636.6	244.5			65382.1	1255.9	-259.4
	121055	74273.2	-317.9			697092	403802	1951.2			2992540	5706890	4878.5
	224926	522508	478182			906612	608465	2634.6			827974	441092	602.8
	70300.7	27957.7	-166			1092650	554188	25901			233098	91242.9	-140.5
	495527	442025	532411			960005	431936	2360.4			986906	5711670	1922.6
	362626	424939	342435			448680	296608	9070.2			118978	37235.4	-132.8
	84391.8	47144.1	788.1			909751	532691	919.8			929290	274275	363.7
	74760	77813.4	220.2			640205	530875	1698.8			154944	86655.4	358
	52407.7	41386.2	-66.6			126332	20582.8	390.5			968752	583739	208
	87670.1	48044.3	18			948930	478470	2209.6			119061	52842.4	73.3
	116524	70495.8	3016.2			1099850	853554	3725.3			85642.6	35678.4	134.9
	99364.4	32238.2	1369.3			137144	109572	2687.2			560220	223477	-143.3
	480702	1241320	1120.2			620325	247575	8572.7			1061360	599383	787.7
	62350.9	81003.9	-196			649958	417449	12874.1			480383	280505	462.5
	649385	409855	238897			1493450	2357710	17846.8			518712	399860	713.7
	1273350	1374420	1273560			750302	557589	6417.1			557489	229848	-22.8
	763414	615911	365407			136059	61856.7	106.9			118101	119277	-154.6
	45825.7	49372.5	-183.3			47828.9	42113.9	-10.8			358995	239624	264.8
	58487.8	16092.8	-6.7			977790	523301	7747.5			770175	637570	813.3
	143382	69795.1	11453.6			1175190	772679	4319.3			115679	76051	1115.8
	86815.1	46137.3	-366.8			1028900	356745	10331.1			480126	947616	587.4
	536177	235873	227401			978196	730778	251252			702880	368739	133.7
	901830	384480	389772			375481	267104	1960.5			804592	238215	611.8
	674025	272989	383036			355592	225846	8751.3			824075	327081	181.6
	101187	147123	-345.8			825095	469933	4424.1			828963	509220	555.6
	1106080	655834	398808			811672	370420	4228.7			385652	160184	539.9
	1150390	515942	694607			1096890	535683	4177			520708	387738	-12.6
	953807	718382	408171			847630	325557	1752.8			983961	528661	847.5
	67243.8	71444.3	86458.6			1015020	506981	6755			418480	246050	81.5
	46528.5	57754.1	305.7			168116	229016	156.4			373339	213239	1440.7
	1100030	916230	1038430			840448	283807	5129.9			618703	591576	2288.5
	962248	682639	710844			214256	263472	4309.1			713659	323193	847.1
	1451750	1422670	4949470			615184	718152	5517.5			793249	395509	117.2
	115956	140888	64653.1			882522	733272	1001.6			871549	363674	700.4
	738868	514726	880110			941122	655639	4168.7			163656	115343	478.9
	1059800	528053	675652			1038110	590355	5284.9			871584	460139	109.5
	57814	125100	96.8			1017850	604982	18586.4			812316	325513	364.9
	1175220	701630	106985			839000	320688	13562.3			837001	828882	799.1
	814495	481881	563134			123907	40508.6	-19.7			970814	649864	857.2
	155426	56899	62.3			787273	264863	3483.5			539301	218424	581.5
	54007.8	32088.1	365.1			138292	746466	879.2			919466	492849	577.7
	341024	467069	987776			1018700	484140	712.6			613116	321058	642.5
	138816	240650	-166.6			124479	144960	965.6			218396	152821	2106.2
	85446.1	477188	157.5			72410.1	72759.8	919.9			897100	608709	498.1
	238820	321112	46029.7			946629	575983	10178.1			1746540	5713930	7023.2
	1081610	1066850	388073			1049310	407723	2434.8			140620	77973.2	147.8
	54357.5	57322.6	94767.7			1006610	512839	7260.6			140022	85901.7	851.4
	207399	284268	322116			94938.8	46612.8	1426.3			958889	640991	485.2
	840569	761647	637844			964819	618751	5906.4			409536	191607	1529.8
	42063.5	70934.4	-201.3			730355	716582	24351.7			77634.6	42504.9	277.6
	417486	532687	448840			1047250	642083	6763.4			845818	512967	4484.3
	811370	334156	413532			694493	392671	927.3			128064	159526	276.8
	156496	80860.8	186507			127548	61250.1	455.8			102595	42055.5	83.2
	639190	403723	1329010			186364	114321	2726.4			407639	242777	551.2
	66399.1	50489.3	242.2			740222	542774	1196.9			1182690	691522	723.5
	270801	243673	829.6			905156	500054	10164.5			143469	118359	4.3
	63998.2	52527.7	-37.7			86640.1	42609.4	394.4			979726	530882	473.2
	723041	346117	252032			106614	85440.2	1195.2			693792	433164	565
	105374	177420	-89.7			1191450	519158	8310.4			251310	118783	647.4
	59348.7	38045.7	-296.5			73469.5	128774	-82.4			811826	525417	1421.7
	48215.2	21065	-281.1			1008540	434597	1117.7			862136	444646	-21.9
	85562.1	33347	-498.7			888827	771326	4356.4			902002	545629	431
	105840	37968.1	-42.4			973963	367359	9049.3			1353290	1719680	2215
	728184	332229	544430			762216	520400	3302.9			128161	58777	-79
	766968	271418	709452			822261	523135	924.8			189605	153446	517.5
	43158.1	38068.3	45			483087	187396	602.2			55399.5	91350.6	39.5
	43052.3	41055.8	191.7			788419	650090	1113.2			862097	359613	378
	62116.4	65718.2	-307.2			1081310	490325	2206.6			785465	506853	25.6
	59021.5	6914.6	236.2			834648	419033	3457.7			970676	597761	762.5
	1109610	524228	681974			122971	66413.3	488.3			796521	408837	115.8
	107609	137375	-494.2			708173	418380	475.9			784094	548166	681.6
	688680	560398	567423			483021	180041	6438.3			55014.7	66134.3	-173.4
	99037.6	41054.9	12305.4			962911	305116	9411.1			247899	532824	58.6
	859858	812708	280096			684440	428947	7053.3			515990	188211	211.7
	92247.8	75140.8	53.3			973112	417209	7168.4			917438	574203	1399
	90446	72771.1	-211.4			189856	310146	-210.5			219444	143162	463
	564575	613609	1948940			880005	278818	854.3			1839040	5714280	10465.4
	174761	98057	184628			882335	347046	6968.6			1055010	680424	566.2
	51702.2	52679.7	2543.3			682310	449086	7868.7			1226830	886059	1535.1
	63249.3	99157.2	391903			1105830	608094	6127.6			926935	716916	2117.7
	78770.8	98610.7	804.2			777252	444046	3756.7			551229	171498	342.7
	408655	183842	422675			102477	42421.7	208.8			70265.6	97178	200.7
	103653	42094.5	-429.7			1079510	580481	9026.6			817468	472519	226.4
	46983	45093.9	3557.7			536779	292996	3004.4			871315	476308	900.3
	112884	55012.3	-486.9			178355	84998.8	686.6			555439	368451	664.3
	875552	522282	562117			76588.8	32977	32			783350	596139	388
	43065.6	25102.5	147.9			890242	493598	8697.3			353535	256711	2604.7
	97855.7	159399	13535.4			1005280	389974	9388.5			801164	304595	-41.7
	1001770	685043	2073200			1176990	530034	11487.1			689505	398688	917.4
	54836.4	50584.3	-395.4			831107	376079	3870.7			210610	70190.2	-20.2
	456358	545132	618408			330638	647235	19577.2			75828.4	91867.1	219.6
	206653	88421.7	155927			162912	83133.4	1282.4			757782	404156	294.2
	62151.2	65961	3807.4			1026690	5715820	1090.6			921154	779366	624.7
	64242.1	78451	672.3			812818	306178	7318.4			944200	487296	1101.7
	1104540	616584	409384			550860	210343	3487.5			1027410	750551	908.7
	988128	704197	575087			73490.4	168349	132.7			710262	418155	127.4
	81407.7	63482.2	-275.6			854704	256635	2946.7			719551	309034	323.1
	247814	775716	70170.5			850490	309583	3888			834901	437670	463.3
	1090260	856816	934000			959462	261988	8682			235159	299411	760.1
	297060	231422	336278			877815	604834	36943.3			857623	362625	765.5
	138710	264123	126733			1018870	934491	8888.6			983617	464055	326
	862279	614988	646724			987084	577288	9658.9			770899	480214	199.1
	202465	97902.9	249734			1035010	622557	20900.8			93988.2	85934.9	2171.7
	112072	56558.4	394.2			253931	205898	3509.4			952597	612426	848.3
	46229.6	46918.9	236067			856716	484224	4685.4			981404	721181	793.8
	68105.7	54820.5	264.7			46260.2	35798.7	84.7			881770	502222	23.4
	946560	589429	764238			1198980	966320	3861.6			212538	53648.9	-115.9
	42718	52675.1	723.1			54739.1	79929.5	-2.6			883421	1613630	910.5
	52655.1	72321.3	-11.8			132603	76116	762.9			862339	1119410	415.6
	350225	95369	4763.6			937723	708507	2454.5			940133	370060	74.4
	45046.2	41447.7	346.8			736285	281220	6623.9			900285	580039	1431.5
	526089	517973	922696			52028	17900.7	-143.4			159314	62529.8	426.3
	47786.8	22338.7	5475.2			883092	539562	5717.1			559539	266203	63.4
	48942.8	35609.6	7157.7			941662	553108	2590.2			450285	235367	-44.3
	998741	814246	3077320			1007080	651402	6783.2			715048	765064	1024.4
	66559	16597.9	-5.8			842444	389190	4420.2			777016	419089	1353.3
	932124	638644	1545020			43762	58702.9	321.8			170267	99790.8	581.8
	97280.5	30346.1	-518.3			1017730	323798	4873			64692.2	59246.7	213.5
	261714	53238.5	65.4			750599	783006	5630.4			1021610	973581	1315.5
	193984	103815	483.9			664687	302375	1608.2			844407	313622	2202.4
	43610.2	22979.1	-227.6			1094580	575141	9408.1			663843	328945	737.5
	1037340	829752	687861			1045800	378083	8733.2			930640	787418	4609.6
	1035240	414894	551172			867542	364229	6701.1			394055	153665	213.7
	1045800	646901	215366			1018960	547908	3029.1			58550.4	10919.1	34.7
	848511	249481	935847			639871	256005	1350.4			870779	544396	682.5
	70217.8	96466.4	254419			526476	341163	1035.6			719491	657814	3462.4
	42438	44667.7	340.8			1060740	686966	5889			836953	478836	702.9
	87828.7	132094	-7.5			1036250	371361	3258.6			983931	1104460	580.3
	83327.2	65073	930.4			1077010	520476	4331.2			1048290	588927	783.1
	96978.1	101627	186.3			927541	318375	1557.7			768299	378224	996.4
	55983.8	103776	632.1			654926	476827	4563.3			822142	483360	714.2
	41104	17325.4	-137.3			845042	454680	2015			739826	370317	416.5
	48255.7	13810.2	24392.9			512852	295712	3303.4			73751.3	66634.8	-24.2
	98966.1	59076.3	-28.5			816968	258322	4418.5			805624	272108	91
	426076	388688	418972			378896	378075	5018			336043	121187	321.1
	859300	534134	575685			109504	58942.8	311.8			647803	248413	450.2
	126406	95474.6	933.7			226170	149480	4397.9			967898	342543	220.1
	117327	69139.9	3196			1018340	438525	11335.7			933696	329324	100.3
	997865	818383	1534540			966110	493850	7120.4			614480	232757	164.2
	1491880	1318470	4315310			1030170	607286	7792.2			102617	17452.5	220.1
	50037.6	52614.9	199.4			1012340	408440	7448.1			97059.6	74138.1	-15.6
	81593.7	158324	-231.8			894203	423880	3919.6			649001	313437	847.5
	942920	319541	229904			1191030	612047	16745.5			1141520	1102030	849.8
	111294	88099.1	840.6			921777	331819	3881.8			668428	205428	71.9
	78407.1	54553.3	4603.2			243321	189952	1076.9			394902	177719	18.3
	332609	458689	780.1			236599	195346	2674			801590	564106	392.1
	228398	219512	442.8			754016	358552	97082.9			878940	543185	888.3
	276417	284709	72.4			335241	515034	611.7			641598	558775	1112.5
	97402.8	72138.7	-0.8			1217910	727913	1750.3			530866	114972	1075
	60286.8	43321.6	-94.8			814111	336120	8254.4			161368	138118	610.8
	54797	47614.5	281.3			974710	619810	4084.4			365679	197150	109.1
	114711	73733.9	37239.7			1006330	668000	7318.9			951744	375218	299.8
	165132	191300	994.6			878310	391652	7714.2			773726	306048	789.7
	936520	516082	271331			704548	449107	10353.3			870139	229000	-158.5
	118370	28302.5	133.9			118873	149356	-70.3			527930	185557	202.4
	75654	68123.7	1492.3			970158	502889	3294.2			530858	311071	210.5
	403453	302710	42300			854350	507060	864.6			837464	377335	566.5
	151487	63865	-41.1			1060570	592800	2918.7			872611	359366	892.8
	59634.1	81243	-29.7			296121	158095	2493.9			595147	288132	364.4
	2325570	3650100	95183.6			680383	380673	1124			860535	277013	756.6
	141480	223605	80440.2			1043420	499399	3609			479749	138900	48.3
	45991.7	40002.2	135.9			764590	201491	7992.3			530779	321350	240.2
	73102.1	116060	-538.5			1063290	638467	1980.8			53830.8	90508.9	-268.1
	88996.3	45023.8	1221.7			703326	253920	13462.5			118686	78909	-321
	941820	580582	375468			997132	380687	5992.4			972196	496288	592.2
	54933.5	78674.6	309.2			1033140	759535	6093.6			785419	327464	173.4
	287103	322308	2336.5			966115	550790	3550.2			695230	617808	810.9
	1002630	511495	1197250			213702	203715	1736.4			54552.4	16233.3	-161.6
	131920	122686	46.2			543029	949367	98071.3			840916	627734	220.7
	63901.6	52166.9	944.4			989412	824650	6005.8			1066950	618584	1435.5
	60569.7	45108.5	701.7			950340	570777	5047.9			945142	386498	597.3
	516112	655157	1596520			281686	241206	4490.9			346867	273399	563.9
	141238	79171.1	-71.9			298012	357318	4430.5			682287	415368	318.9
	93535.1	226417	7578.7			806216	330961	3182.4			917847	306090	802.5
	593513	330729	423253			99045.7	59272.2	107280			418071	339252	436.1
	58726.2	37767.7	727.8			644570	306222	2185.4			352783	139702	268.6
	44977.3	26717.2	400.9			923518	370150	8380.6			946482	407687	-118.4
	285139	432027	368.2			1043740	873925	4365.7			858468	452716	33.9
	258287	290050	517350			971107	677622	1851.4			713642	335172	721.2
	123373	58502.5	1314.3			73275.4	87967.3	207.8			824781	436834	654.1
	2997800	5069780	37028.7			482320	457920	5411.4			825051	353688	782.7
	100356	66652.3	185203			62717.2	61903.3	-298.7			381707	287811	1459.9
	2439980	5662590	15797.7			936599	292812	13266.2			870197	391127	336.7
	1269130	1409670	429037			929835	708490	2893.2			1107080	557408	1385.4
	64279.7	239599	-1100.1			87832.8	23700.9	342.6			731264	447833	1003.8
	658778	902059	33613.4			167056	183241	3690.2			382267	448135	262.3
	497436	903712	884.6			1019990	760725	4847.3			985204	356663	348.5
	418380	282310	207434			877333	295500	4586.9			797328	371021	405
	103931	46948.8	1969.5			898149	539289	5594.8			1067740	448014	481.9
	50862.7	37609.2	-345.9			1008000	983796	19405.6			608923	228337	195.5
	63377.8	56114.4	-133.9			872704	466539	2356.8			594576	334098	302.6
	124029	205513	115.6			882432	393729	2145.4			784535	338641	38.2
	56067.3	183977	-399.4			1002300	718442	3484			956310	529559	851.7
	224873	155852	365823			1241800	2091120	7860.3			898771	340660	1250.5
	1169770	804060	525782			867487	741414	4203.6			190563	308398	322.9
	1931210	5714650	18547.8			934062	408638	3414.7			606329	303012	438.9
	81708.7	57917.7	-810			951383	446198	4059.1			268491	100356	228.3
	1161370	892417	938528			724876	556494	11054.7			145004	299831	72.1
	60970.1	61747	799.8			74877	26493.7	231.3			277131	108096	377.9
	77471.8	54552.1	267.1			984053	458985	6108.6			920086	432448	338.7
	170400	303781	763773			335243	401724	5958.9			764314	259805	691
	115104	48874.2	-6.1			852595	575055	3871.6			1143360	1009160	2233.3
	410670	244956	240841			742525	234121	7018			1077360	787148	913.5
	64044.3	35031.8	-58.8			132306	76005.5	2481.8			479835	346179	355.1
	438660	353246	332005			972968	521750	1860			52363	34004.6	495.2
	120462	126331	3304.2			834838	447586	1354.6			821402	376191	716.1
	158415	92579.9	355			380619	155719	1997.2			900504	366924	615.8
	87321.3	57030.9	-287.2			985118	552603	10260.2			1021080	580557	399.2
	109824	23502.4	-634.3			1004690	484349	2356.9			711585	465124	1635.1
	332718	305663	59392.9			863153	422931	1500.1			832828	450306	-8.6
	48017.7	27804.5	1472.7			438834	176738	959.9			366345	179101	519
	159800	228333	71432.3			929732	331543	1795			373083	231962	151.8
	47558	69035.1	22.6			636050	400117	2214.7			764084	364452	575.9
	63311.1	47281.3	813.2			267808	64874.8	279.2			989438	433847	396.3
	415737	201785	333432			344266	253831	4446			901718	291010	539.1
	55390.2	187704	62.3			907822	386316	12210			743860	1303770	3999.3
	277513	103157	78.9			870759	441954	4338.3			609878	334551	1805
	44666.8	108131	-3.8			844907	476515	2400.6			1027580	812052	669.5
	192087	63281.6	3081.2			800836	539336	1006.4			808648	786094	171.8
	48861	38558.5	-447.7			889155	397405	4573.8			230975	80038.2	208.6
	492119	1040970	188.2			501363	475474	455.4			525856	255290	-63.2
	74723.8	44140.3	209.6			1028720	672720	7786.4			63325.9	12648.4	101.2
	41600.5	40610.1	1332.7			912692	411367	1437.2			395779	330280	2185
	47017.6	48438.5	-120.1			746588	345904	1700.6			970810	382109	454.9
	1503550	2458450	5464620			848179	251098	3924.9			876666	495175	459
	984334	800572	1685760			858075	540308	5406.9			765600	428775	379
	280821	104758	26			551635	525331	14864			212195	133446	738.8
	391903	413681	495279			502189	234828	3403.9			1005930	498684	574.9
	145874	98483	-447.7			943076	521373	16212.1			586559	223229	915.1
	1035610	564584	578685			925404	311810	3678.6			391901	137804	-60.7
	293568	365517	336981			789918	611764	4648.7			399571	515870	577.7
	162224	118386	495.4			154019	71862.2	1150.2			786287	429117	290.4
	108926	67884.3	-216			924222	620203	3328.4			777502	622341	449
	715708	554320	1070710			610237	229831	3565.8			273572	234464	262.7
	127932	56310.2	5569.8			889220	636834	5656.3			1102450	5713110	2841.4
	1060190	484115	607895			967516	602025	1879.9			1078980	361344	112.9
	1044900	609380	915721			1091640	702590	9131.9			404912	240913	562.9
	260209	147071	202165			541924	218302	1077			818796	526686	696.7
	711552	451830	980069			424456	210169	2628.4			127889	220376	43
	168598	108799	126907			534398	383648	8158.7			940918	355602	560.8
	94233.7	101740	115.2			932210	642782	3262.4			197515	106663	416.9
	281112	315221	381633			943374	376254	7612.6			1810890	5712130	7056.4
	838006	541883	352824			847776	864069	3371.7			760143	265938	506
	281655	282905	364.7			425355	320838	5137.9			958511	411340	511.1
	48136.8	39049	218.6			977907	667319	8172.8			601775	373102	-107.9
	526542	263936	410469			94135.9	40840.3	-2.1			856770	552895	352.6
	1065550	746373	1527640			968181	315311	2520.3			155540	59836	698.9
	1130560	589683	2368090			428711	255924	2857.7			820914	370204	581.2
	844487	612954	786766			581411	254634	9296.7			909269	631842	818.6
	838101	637934	842127			502025	179613	2034.1			998675	404792	922.2
	841575	672998	47820.2			181880	258769	113.7			1940220	2978490	6015.4
	1103030	1348440	3043440			295299	481309	464.3			1196950	633515	1284.7
	890264	610122	408750			879765	265340	6217.4			806150	339423	339.4
	934330	940862	1335250			986637	766881	2598.3			919317	284820	308.1
	143320	54750.7	44322.9			974463	332644	5717.1			925005	346468	-358.1
	129138	32747.1	270.4			915608	387067	1761.3			681520	404519	218.6
	58284.4	44880.3	-165.4			565960	329225	4053.4			483627	247522	-5
	456404	343206	337529			848400	275690	3988.5			278768	150575	217.2
	83563.3	34228.8	-721.5			875069	487074	2182.3			995002	596562	3809.7
	194407	394929	427.6			122183	129030	24126.6			429435	236472	1113.6
	328314	853042	-454.4			797758	408678	5648.2			829460	393306	579.7
	72093.1	20728.6	145.6			203591	164758	253.1			134450	129005	62.9
	557947	454577	327362			885884	592918	6892.7			977598	361712	529.1
	65624.7	64356.1	-424.7			1074820	588934	1915.3			562716	237174	-81.5
	1196610	1148070	1514270			63749	162553	-203.9			464310	245092	448.8
	870142	1321680	4817440			780523	245156	5563.4			641146	328699	873
	776336	381283	595813			944723	540343	6239.6			888730	605487	1143.1
	560627	366340	659364			861693	368673	1668			332522	328435	730.2
	244657	540747	510736			877578	286230	6855.3			517946	405883	312.2
	236860	138079	410.2			993224	375294	1615			434568	243671	498.5
	108837	135119	-203.4			1076460	505570	5799.6			361960	201803	101.5
	105616	46388.8	676.2			531843	280855	898.7			920237	597298	999.3
	53829.7	64368.5	256493			1097000	711571	9344.7			611011	188550	2140.9
	272182	60779.7	870			1214380	878581	28275.9			277348	351789	686.7
	350089	335224	1086420			76649.1	70738.6	227.6			813852	387055	800.7
	54003.8	28833.5	-345.1			68441.6	14601.6	440.9			751255	504241	3306.5
	201867	84718.3	8588.5			65043.9	59046.9	-246			424464	248988	799.2
	1038710	744411	415936			877082	312805	1079.2			543481	469400	488.7
	281431	217302	1531.6			686448	717067	14737.2			360077	159621	139.4
	1090130	875084	2912850			994626	595391	7996.5			859987	601072	689.3
	169205	127470	138308			1009930	336316	2937.5			513879	481938	482.8
	124319	81633	84339.4			235455	205738	1507.8			118783	91339	277.3
	349458	268971	655968			1040800	803619	7778.6			139614	74415.8	768.9
	267712	325200	50117.6			119564	116744	285.9			700144	306539	1449.7
	69352	36541.4	1060.7			54675.3	46068.9	124.8			999536	292175	1086.3
	460928	259050	253381			1022880	666394	5454.9			620451	264849	364.1
	64166.1	87940.3	-533			1024580	504856	7099.9			719939	192404	339.1
	70108.3	71399.8	2536.2			876828	337855	1309.7			869780	311400	253.9
	1028160	706126	701056			431524	281208	5389.6			817596	582546	506.9
	50197.5	54154.6	-43.8			54427.1	48745.5	1326.4			1069350	453645	878.5
	121343	58579.9	859			437627	172308	6015.4			784256	514010	163.5
	159289	160895	68653.3			997619	384011	5468			830507	339879	1301.7
	841984	367998	78547.2			1001680	526852	6000.4			955559	563320	66
	100686	100447	136.4			239332	216741	5045.6			918067	422865	874.6
	50889.7	44612.5	-38.8			256724	241010	2789.6			1087610	636669	1087.2
	111576	57780.8	-572.7			798030	311164	4327.7			758677	470322	482.9
	1628860	1555100	1551070			843149	378810	5555.2			117472	91654.6	857.9
	182887	135617	-351.3			579404	315286	2628.2			831680	278827	284.5
	196513	137721	1684.1			660938	461287	415.8			354580	166257	130.4
	799902	761624	1550790			884518	485550	3024.5			693593	392754	798.6
	119193	110533	319.9			560631	298622	6081.9			846662	392672	957.7
	479531	217843	273324			932119	410231	3843.2			895901	480376	1122
	807543	474066	354308			785752	460485	1761.1			897690	573121	830.2
	75237	63742.5	658.8			383980	357091	6481.7			112540	120738	715.5
	80559	93557.9	1156.2			959310	386725	6364.1			1369440	826005	1246.7
	72355.8	41852.3	2500.1			221867	294044	7590.6			779852	321477	32.1
	216808	282370	312945			114687	102885	-29.6			208480	132528	161.2
	97161.6	38238.5	80.9			1081500	613147	5016.1			276260	73309.2	161.3
	126496	88054.7	57.9			324762	219494	2587.5			306654	221550	2231.4
	693514	267059	452825			518452	227145	9206.1			662489	230103	192.2
	69932.4	55752.3	-35.9			909935	269444	5997.7			477296	116575	447.8
	446204	416510	1213910			530925	280871	5433.7			854531	440009	444.6
	69483.3	55708.8	-125.5			872518	499515	1483.3			842538	432439	316.3
	1313860	832161	1505730			750466	445816	12266.5			227016	310942	1734.8
	501522	394010	645045			635428	488824	877.9			846907	268992	226.7
	110821	64192.6	97.1			97624.2	102170	4134.5			85519.2	27872.8	-27.3
	2576680	5713160	15432.1			894536	409027	2896			770791	352794	612.5
	296705	380052	-1595.2			185808	308143	-67.7			1307400	636903	1401.3
	50246.5	18235.7	32833.1			48314.5	35904.5	-142.1			216926	57594.1	551.2
	483134	243792	198725			1027210	915717	3081.7			908840	424508	87.5
	740288	599227	302514			1015080	512602	1555.4			869638	542143	794.9
	1089170	877884	1187370			759404	422494	4713.7			824858	298633	936.2
	434001	435747	490418			1031120	780424	2834.6			62927.5	42398.2	-47.9
	561748	425079	720964			546115	204560	118.6			694282	256813	670
	84148.9	196975	-17.9			852428	481823	1815			961235	537167	804.5
	875608	588325	1480860			1132380	824923	15042.8			839921	349809	334
	814134	528408	383997			861033	419720	6657.9			782845	304046	544.5
	1117250	932940	1179100			811591	308730	2705.5			831448	293263	720.5
	986257	641792	1002080			640952	232960	2078.9			392745	211181	200
	115060	79057.5	1218.9			855649	388778	6115.7			92152.9	82709	807.1
	381251	211790	545534			770343	385465	2566.3			126356	74097.4	1069
	1031060	549099	1244960			52654.8	17447.7	-241.6			927137	403957	632.3
	60246.8	76398.5	-19.4			144230	130690	379.9			100878	94685.8	1194.1
	1736370	5714800	13672.8			83845.4	46135.5	-5.6			87870.7	108902	138.6
	345141	41861.7	3733.5			566598	310484	3209.2			915571	296680	-38.4
	145095	52753	-194.6			869956	680179	3469.3			208622	44619.4	357.2
	379418	340875	718415			1095550	872222	1734.7			909398	442155	1265.5
	709784	625704	85605.6			382878	129867	2190.9			942748	668722	268.5
	68344	61269.4	839.7			1059770	499175	7888.8			282672	187452	224.4
	982208	678066	1140270			1037010	552962	6642.8			738035	392096	157.2
	72750.1	78540.3	56			1116540	534121	2638.4			305299	181443	584.6
	1229770	1026480	1530500			953838	389590	6854.4			1019050	600092	1102.2
	181652	62030.2	100989			880268	445006	3695			767645	268690	434.7
	1067580	1022470	939495			378008	212185	4477.4			835322	429658	661.2
	197591	245180	867			1072120	628336	3914.7			545876	181359	98.9
	144537	62022.9	4300.3			1742760	5715690	8700.4			757939	355820	457.3
	54895.5	60942.4	202352			1100160	281830	3385.1			554575	305443	461.8
	60653.6	68950.9	-300.1			50743.7	38980.8	1001.2			698334	308451	501.5
	76177.7	14740.5	-372.8			828379	307774	1722.4			1090710	602775	425.7
	1700740	2432920	6598890			930947	749639	6716.8			1159640	1237360	1701.8
	556230	449875	245107			920576	352528	3681.4			762097	220152	550.4
	888927	666569	450865			957837	759983	3169.8			954082	1084820	1283.3
	56328.8	47169	2305.1			776447	246804	2286.7			85916.4	121507	1196.1
	476030	1247180	138.8			865403	517714	7842.2			886022	399492	376.2
	99969.3	48813.2	23665.4			155409	334341	-403.4			426442	148422	156.7
	530315	224243	427740			840688	293097	4942.7			151592	66695.6	206.2
	166927	221002	35224.2			666627	290037	3447.8			784390	475735	13.7
	110685	28982.5	444.3			841141	377052	966.4			1077840	406147	893.4
	55567	59621.9	-182.8			843701	299593	6355.3			775263	469722	291.6
	1063350	727060	661815			1025630	505300	2442.6			105755	78915.2	-3.6
	56264.5	18450.1	20633.2			560224	425587	23556.8			896653	707039	1057.2
	606706	342718	313759			1042820	1342900	27597.9			175728	80104.2	450.4
	441832	475295	602647			186192	233906	4380.5			892320	383497	415.3
	65986.2	57307.1	1169.4			959213	328002	3403.3			1128860	307535	6343.3
	88084.4	71152.3	166.6			667543	300438	6925.6			746620	272151	1252
	49283.8	55365.6	382.7			634390	643654	11419.2			698392	304485	271
	865107	502893	452674			43582.6	21526.1	157.6			589935	246814	580.9
	938903	696681	649880			962956	462166	3435.2			793019	896729	1376
	52233.8	46986.4	688.1			875773	414998	9468.8			915984	215338	532.1
	837629	678849	180359			412453	385329	4729.6			133079	91056.8	552.2
	1072690	885673	1636950			685067	525948	8551.4			834014	365543	1180.7
	2229100	5714900	33145.8			771323	355655	3390.6			997291	464380	838
	1142220	908316	51348.1			875077	367137	7163			212387	200518	1446.4
	61061.9	24975.7	1111.4			924386	400518	6321.8			3019190	2188270	5194.9
	1507800	1408920	3047560			361272	404174	3788.5			829563	270996	210.3
	589643	424612	13014			832430	296266	2728.6			727844	581735	33.1
	453809	325323	467150			47402.9	52262.8	1748.2			399923	251720	438.9
	124924	90550.7	619.7			715686	426419	921.7			647222	403536	838.2
	810901	550807	443807			795872	360285	1711.9			234330	64605.1	246
	754416	529301	1045780			44777.1	25010.6	-65.9			186967	93090.8	63.3
	443814	228380	322573			902618	454618	3178.9			734504	318380	471.5
	52420.7	57357.7	-10			779444	378247	7827			876307	271571	351.1
	76567.2	89841	-240.1			683450	250341	3297.7			786435	216037	-59.3
	895210	597627	282084			770304	325227	7461.2			687274	364407	623.1
	1119690	904896	867935			752994	254103	5044			982320	665764	604.8
	1092330	743141	489029			969086	551708	6679.5			472024	315973	819.2
	893720	378034	380826			983695	621186	7982.8			753385	416892	344.1
	463110	715524	887			891091	649739	4427.6			457020	329074	1075.9
	913100	469752	533427			918404	282280	8692.9			165025	33717.2	85.5
	924572	697486	893198			831563	504845	2351.3			451155	364418	581.3
	44069.5	56018.6	89973.7			531659	285866	6581.9			150852	106724	82.4
	187919	59659.9	263			416772	485816	5754.4			564126	454215	872.3
	43241.3	24718.9	-63.2			874500	445671	18602.7			1190220	1382110	2315.1
	78535.5	49350.4	-203.3			868748	576272	8145.1			552220	192641	-89.2
	242998	274935	287791			920267	352194	8544.4			922414	543583	44
	446074	159796	279135			357811	615476	681.4			909154	840228	931.5
	112984	78156.8	-516.2			534003	305755	5255.5			981832	500478	2078.3
	112694	64491.1	-45.4			794221	431484	7532.4			931559	330974	311.1
	86679.1	118057	1043.2			1299880	1219220	67316.1			957792	354514	620.3
	81600.8	35169	86310.6			729556	392034	2210.1			1096350	544744	1059.7
	1020410	1051080	2017580			861166	463516	5273.2			611091	322376	634.5
	443473	290645	526838			1003090	810674	4698.2			719058	286781	384.9
	646163	341603	981017			1072180	464222	3151.2			664242	375535	475.5
	49262.8	16673.6	-563.8			942090	501703	3129.3			647696	346351	550
	65517	88214.5	-163.7			619294	560806	5556			380723	190814	282.3
	338215	154198	-748.3			820919	620446	4884.4			882027	575748	1741.9
	43883.8	29484.3	46557.6			940879	345751	4970.7			783119	417429	755.6
	75480.5	29210.1	-18.3			911632	339109	5372.1			1012220	477572	577.3
	53649.6	118750	-156.6			1147660	858667	2793.7			502811	201870	295.2
	49303.7	17014.7	3676.9			985542	454605	3894.1			396423	144581	1045.9
	66602.2	22915.1	12333.4			739419	243276	2318.6			748182	672949	128.5
	667428	417320	717642			877431	456053	4075.9			364372	364832	790.2
	1154780	867806	1300420			947244	562387	3144.6			181003	110496	1945.4
	1430880	1031520	1780270			762962	268230	5216			784342	770976	709.9
	64838.7	80985.2	-125.9			516252	260977	5838.1			503832	131649	391.4
	74529.8	52034.4	189.6			928895	594036	3005.2			1426390	5711620	7334.7
	581717	366545	309514			778949	349047	2498.2			621553	255168	339.5
	58867.3	48593	-265.4			809398	657971	3365.8			888006	331426	385.3
	88176.7	26780.1	-237.7			124034	124104	525.5			101451	179199	-77.1
	299846	147212	-434.4			1549370	5715090	5364.9			141263	212992	42.4
	191430	185670	44661.2			212440	145362	129.5			820487	360418	122
	56803.1	126467	830.1			670728	309491	5932.5			715367	295948	628.6
	60662.5	62909.1	409860			768912	349815	5052.3			942879	418886	544.6
	1955900	5714690	16312.9			775626	337824	4259.4			976266	349839	227.1
	2399020	5714040	13537.7			895597	376141	2777.2			223380	118332	291.9
	176391	214585	76			987347	616558	3933.2			959554	263108	822.7
	144638	91042.5	129722			951270	272459	17850.9			956213	690018	768.6
	215790	86395.7	507.2			905893	644311	2702.8			775403	495512	574.2
	694087	539135	839110			603444	286562	9068.3			747656	673015	567.4
	68308.9	118500	-175.6			248812	343769	1840.9			960600	432331	324.2
	858481	415521	671637			185806	188846	5925.4			854134	524503	779.4
	388180	244013	1723			892596	399214	2917.5			947285	366764	500.1
	52506.4	38600	-374.8			1031420	687273	29581.9			692741	226188	451.4
	63849.4	42587.8	1089.7			115662	79888.2	1973.7			191736	125719	171.1
	817567	565470	366460			890010	430830	6495.4			259227	82953.5	548
	58717.4	43300.2	-234			769742	568638	7017.1			2890440	5709780	43712.7
	189047	79336.2	-532.6			207112	180293	2115.2			160266	32154	110.2
	652946	720380	2699080			955667	501958	4328.4			253987	51511.5	293.1
	49924.7	77242.5	-294.8			888371	369975	13499.3			503388	308258	428.2
	1094890	735165	1165450			174640	117984	11988.9			866682	734621	306.4
	103911	110341	799.3			931789	578231	3811.3			963070	301640	488.1
	163644	350001	374.6			327479	343956	6467.2			678284	671038	25.5
	414618	48315.4	-122.3			544963	303666	1594.2			843718	255220	478.3
	958752	773930	435090			1038480	632453	14466.6			656394	363379	154.5
	139996	57744.5	651.9			66463.6	33833	-23.3			899034	294223	492.1
	81268.7	49310.4	-200.3			517811	323029	2959.3			779266	726979	544.7
	84888.2	97097.7	-329.7			689501	386036	4320.4			950730	511155	1002.2
	100435	74707.2	20626.5			63980.6	94128.6	60.8			636808	284527	3
	66091.9	105974	-395.2			779359	487780	1556.6			1660580	5711680	9015.5
	48671.7	73599.6	6387.3			1134680	957931	6373.3			736077	365938	264.3
	727375	629258	647034			46208.2	16425	-247.1			795123	460582	529.4
	117530	138735	14036.5			90504.5	12258.3	600			700692	268773	661.7
	99824	46894.7	-169			912373	512530	895.3			195692	98095.2	1478.7
	79124.8	52099.3	738.6			785279	224638	2154.6			603423	160137	147.5
	235315	43495	735.9			53285.9	111174	-206.8			993752	425276	756.7
	729682	353357	558608			849231	232302	4183.6			215457	49296	534.7
	52319.7	62474	99722.9			471852	178462	823.7			167173	44797.4	140.9
	716794	560006	889731			721429	376334	20375.8			624875	429248	588.8
	46484.9	77138.5	-81.2			66677	82760.9	359.6			214127	88938.4	508.8
	65886.3	128782	509742			60731.3	37699.7	26.9			725647	209555	245.8
	75539.1	37698.7	1141.6			670003	562599	23464.6			760334	599888	491.4
	101238	63381.1	-294.7			941005	414241	13385			843384	339395	1268.7
	275344	410147	6703.9			802162	440654	2822.3			983200	363151	971.8
	432007	867107	1169980			808488	493014	3386.5			914611	356009	566.6
	124487	71065.3	-73.5			717614	318970	8474.1			928411	719756	457.6
	2306610	5714510	17245.3			788315	223519	625.2			719748	400616	464.4
	127886	61899.7	79260.7			1086940	515587	7433.7			901388	540554	630.4
	146375	43062.9	1077.6			924176	930349	7294.9			196353	90069.3	424.5
	78292.9	49188	-533.1			45545.1	29626.6	-19.9			889960	426450	924.5
	77232.7	10849.1	34003.6			920962	397298	9807.9			452843	159591	307.2
	69364.3	49868.8	244.5			973780	443023	4915.5			219175	287792	641
	58842.4	28672	-173.3			1165590	841973	764922			963523	524217	748.1
	223121	161692	196457			891928	443059	10470.2			818673	525493	688.2
	51903.3	27117.7	-446.1			798458	473295	15931.5			110165	55969.8	399.4
	119669	55084.2	12406.5			378734	300116	9199			539328	221159	12920.9
	995975	760944	1624760			959367	385034	2713.3			834568	329387	395
	241354	253244	366736			819187	302267	8171.1			124668	163929	250.9
	260477	107786	620.7			85348	51335.8	211.4			309257	340922	738.6
	224625	77429.2	-484.5			909787	367885	2361.3			948190	433984	898.2
	44975.4	37836.8	-42.2			1118720	585386	3965.4			915605	462472	341.5
	1005790	465257	398530			857556	691720	3464.4			833554	540977	692.2
	435034	275891	383808			742020	468383	1796.2			201228	126642	117.5
	56824.2	32505.9	1445.5			974684	429488	2394.6			485380	304621	430.2
	105372	26832.5	11382.4			126339	149842	78.9			526484	168181	489.1
	467173	518182	947901			1036480	647420	7219.9			794848	265856	320.2
	62216.2	80049.7	-352.2			934907	647539	2071.5			928196	398117	688.3
	601459	231475	677942			790133	236556	2094.9			808883	603883	896.9
	71995.9	29782.4	271.3			972036	409005	4957.1			1012800	569239	496.2
	51383.7	17743.6	59.3			44467.8	18241.6	-250.9			230432	158736	2928.4
	75023	28042.2	9547.2			971678	324028	8071.2			801024	672657	133.8
	604586	329967	998542			64116.9	31482.4	69.7			800627	731007	1035.8
	92792	99710.7	114564			833868	479262	2951.2			153596	63206.7	392
	164205	230691	97.1			809474	376735	1593.3			834920	357229	934
	105651	160223	83.9			976990	529262	2443.5			853735	443438	606.4
	605130	340253	651218			903055	340838	1763.4			877083	481529	641.5
	515728	341202	6574.9			167871	69215.2	1188.2			1108230	437594	207.6
	124726	176678	547.7			767000	460525	8047.1			845295	422665	766.2
	54523.1	68890.7	3041.6			960012	480011	4691.2			961542	578159	361.7
	62950.5	111029	-121.7			990478	429901	5573.6			761891	594668	670
	718896	763379	761239			187827	368380	5390.1			987003	540798	427.4
	109303	323267	-730.3			1020840	711141	5246.9			574817	300500	365.9
	47806.9	31897.3	-86			363604	297507	3396.1			214123	92275.7	-36.2
	43526.5	40690.5	-251.2			534530	214222	6002			963492	514583	1093.1
	1073310	539828	561548			1948860	5715180	10136.1			117507	63968.1	-192.6
	256967	322215	-516.4			625879	398340	3847.7			416270	534096	338.2
	65028.9	112508	62.9			916573	517215	3581.7			962682	663461	667.5
	177833	48377.1	1023.1			965054	432603	6515.8			663903	330691	710.3
	48116.3	60052.8	-106.5			461138	579504	9031.5			523312	113484	37.5
	80186.4	68920	-609.3			510100	507000	4297.4			136595	45682.8	-13.4
	101289	226308	-8.3			811072	446122	976			587995	311125	503.2
	1005720	492166	497678			41959.6	28314.9	133.5			74545.8	66215.4	262.6
	111477	72428.2	59			759728	273623	1688.8			407304	199684	473.3
	239111	54128.2	636.9			358410	287120	1894.4			780384	318469	541.2
	59378.2	29891.8	-352.6			763733	373845	12107.7			782025	263476	76.1
	243949	315698	176.2			890262	421410	5416.4			84331.6	85506.1	453.9
	1862570	5715350	26423			547940	260854	6988.7			569473	253645	96.5
	165151	79796.8	288.8			921947	455088	1633.1			627155	394194	524.3
	1436000	1618910	831440			349467	210832	4794.6			739140	548660	2281.4
	61658.3	80459.4	1720.7			1853200	5715020	11290			907598	341031	1031.3
	286432	310818	612024			1170900	860011	19901.8			927014	420306	887.1
	1768490	5715620	26614.2			680217	307616	10076.4			557788	215113	166.3
	835395	603555	953118			797231	579338	9101.5			168454	60918.7	171
	41758.5	31677.1	-507.2			253160	450616	845.4			628626	263044	886.5
	50304.1	68258.6	364.9			773473	503506	11857.7			626048	299990	2510.3
	124551	52179.1	720.7			961107	564486	8508.2			397735	124246	189.1
	96246.9	112041	57186			1085170	651131	6459.9			664216	508882	341.8
	1052500	1570450	1311.8			835597	507855	10213.8			890910	340608	485.7
	49254.1	37907.7	672.2			1082440	2072990	52451.3			862699	397080	252.5
	988255	497935	825262			944084	742609	269.9			1058330	491253	919.9
	71316.9	34188	-238.1			358358	212062	4287.9			302730	88606.9	78
	47824.7	48553.1	7778.1			1025280	330886	2389			582504	236839	73
	809076	523949	1845560			415960	428713	6357.9			793147	436542	562.3
	77042.4	74280	-659.8			587134	286600	2520.7			165099	310436	155.4
	47249.4	42019.8	53.2			65258.4	29117.7	-2.1			143351	52957.3	2365.1
	508903	170366	310312			195286	336638	11808.6			841357	791812	1027.3
	56629.4	88764.2	-873.5			876448	701109	12582.2			931691	460678	255.2
	751583	581736	549405			977227	368038	2107.9			596847	309149	1639.4
	63522.2	73947.8	-660.6			205763	50439.3	629.8			487614	235245	-357.5
	145493	76410.5	5368.7			849424	427792	5084.4			702260	186880	226.2
	101073	916461	1914.5			581733	386783	2329.8			776643	284504	157.4
	135847	175821	-740.2			891931	547974	6005.7			446406	331016	29.4
	58972.2	53593.2	6627.1			923198	869187	2069.9			1276220	745257	1155.9
	90266.3	521259	700.2			51740.7	9942.7	-97.7			630684	317510	362.2
	2997800	5711900	35706			898812	671722	4906.3			837817	366168	194.5
	255372	129800	178295			164924	369353	2546.4			746454	248930	488.8
	467669	1254320	238.2			58933.9	33110.4	31.4			872971	542223	457.9
	1220210	516258	487538			807956	276142	3798.5			1112820	532504	944.9
	1924430	5713530	14408			797304	445633	3046.9			80342.7	40833.8	-41.5
	123484	121558	523.3			1014220	439736	9810.2			834951	326204	701.1
	123768	294600	-634.7			838594	421958	4238.9			868695	284062	213.1
	513055	734506	577924			1097910	437222	6580.6			1704430	5711240	7678.6
	1069740	674823	1655690			149024	90764.8	-106.3			624668	216364	476.9
	118560	91774.7	124198			921059	357078	15136.4			628626	439764	847.7
	664045	750811	841884			196411	88663.3	2191.8			160549	84650.4	-226.4
	110059	80375	797.9			613280	262768	8268.9			141899	52920.4	424.2
	2595000	5713240	31068.2			1046640	488143	982.3			2146660	4935500	9682.4
	111560	121738	-522.1			264687	441308	73.2			294488	252611	-144.3
	45074.5	32334.5	161234			506099	188346	9553.2			295862	116007	1315.4
	1091760	592746	760814			108993	282565	1706.1			798149	749436	-28.4
	71882.8	41658.5	1052.5			184400	470585	2162.7			178733	66748.5	387.9
	65876.5	17551.7	-40.8			870139	310349	4388.3			836544	351279	222.1
	2206700	5714660	187103			816517	466812	2401.4			826587	433810	547.5
	59723.9	56612.3	-256.9			832357	864337	92411.3			990544	474431	1221.2
	193602	175042	156642			852087	453940	2580.6			1058790	653602	685.2
	64507.7	48340.6	-266.8			1045270	541243	4119.3			94251	65999.5	440.6
	108563	94013.3	1128.4			804200	289625	5802.4			538900	294474	-96.3
	44120.4	15433.3	20010.6			201168	222850	2377.5			757834	519173	728.9
	64523.2	39238.2	717.7			575085	422362	2961.3			131934	82079.9	619.6
	43782.3	30214.1	-100.8			781247	433038	8168.6			515676	256342	504
	73043.1	117643	158.6			848758	329478	4808.2			879430	590180	104.8
	57446.5	26085.1	107.3			875847	416534	6819.6			431578	504667	373.5
	618504	455955	49956.9			685900	410638	1839.2			173426	43206.8	56.1
	563375	446955	301092			872901	320206	3641.8			928122	717267	512.2
	127143	47353.3	1346			737301	343833	5508.1			698026	430891	621.7
	961478	501698	1841080			888987	339596	1506.4			446864	192247	359
	55606.1	39363.7	-237.3			888603	508095	6551.1			869784	377339	1743.5
	1007700	584191	915764			790669	398017	2197.5			175909	52770.4	134.3
	266221	121836	312.4			72273.9	61045.5	507.8			178683	61790.4	148.4
	457345	611673	79542.1			953896	353806	4049.5			1865200	5714560	8808.7
	152860	50084.8	1203.5			627590	237994	7237.6			1045290	590207	624.2
	1033050	690648	597497			923155	448391	4927.7			843471	311681	449
	116561	118716	9440.2			206686	124475	-12.8			66320	44196.2	-45.3
	49375.3	40965.7	7214.4			973216	577629	13481.9			868153	287912	428.7
	1272170	925484	3664180			855457	268547	7348.1			913677	441461	675.4
	825055	780440	2512330			112098	163178	1946.4			643371	312272	657.3
	44698.2	22827.8	-301.6			866660	410687	3700			597951	215586	549.3
	99244.7	112626	39578.2			248250	55316.6	1065.7			826975	461147	728.3
	198225	232821	-43.5			956576	305883	5762.7			605766	264288	273.4
	44183.4	40596.8	1464.3			835218	540879	7214.5			1024720	414627	710.2
	349908	128401	3688.1			66302.5	37939.6	3053			463712	166031	203.8
	364498	409899	250986			903007	390162	5005.8			404347	269825	537.1
	937352	754874	1759290			755603	166779	1812.6			1023750	467460	314.1
	338628	156816	325855			120540	147504	132.9			157900	57735.9	281.9
	91092.7	40958.4	1482.2			773771	260373	4272.3			756836	417506	640.9
	241872	69953.7	36422.8			673203	551802	2163.9			743129	244077	331
	654395	389459	365716			1027460	441432	5704.4			890008	379554	1158
	163502	75102.1	-254.8			916156	285583	4416.2			817499	295735	136.7
	794667	489627	324495			1004120	371216	890.6			817783	344600	344.5
	219902	271477	-805.7			1015260	658898	2349.4			240091	111113	469.1
	171176	83738.6	66290.9			1002030	619220	4236.9			801201	341037	713.2
	143935	57483.1	2019.2			50394.6	166515	63.5			179749	41249.8	187.4
	546383	164057	299624			849805	509780	4918.9			2115820	5713850	13326.9
	634750	395482	442244			962012	477125	4848.6			943528	351683	354
	559662	520780	443006			863476	303770	13227.6			774484	319161	280.9
	1577140	5715780	13216.1			830310	273444	6709.7			944281	790282	597.6
	42068.9	48980	43728.9			842773	617538	8573.7			993334	425920	754.7
	983753	1383030	677320			743076	523342	12774.2			944453	381192	263.5
	57948.3	63900.8	-412.5			45498	29006.9	-243.2			174514	59080.9	-93.8
	65162.4	79904	84028.7			117891	53494.2	7880.2			64972.3	98609.9	-131.5
	65793.4	76515.8	351.7			1006460	581979	12171.4			751996	376661	614.7
	709727	474126	47236.9			112829	36214.7	690.3			252108	98541.1	180.6
	72301.4	49620.2	783.5			1025390	416234	5096.3			725344	479912	315.7
	61463.4	32160.2	2010.9			93419.5	60152.9	14.4			62268	39949.2	-73.7
	482274	412500	644561			968590	349310	3937.9			52174.5	35421.7	-230.1
	48444.7	44258.5	-70.3			1122630	728494	5375			917857	386863	711.7
	129345	93421.2	-240.5			136688	118145	343.9			115808	61502.8	-0.2
	89183.4	56036.8	-742.7			812750	587384	2379.7			896587	377897	772.6
	55060.2	49457.2	174.1			73826.4	41549.7	-62.1			821594	440991	510.3
	1061390	948379	1399350			864486	694998	3680.6			125776	82829.7	486.3
	48048.2	25649.9	-115.5			897488	314213	11594.7			709091	314960	103.7
	1163760	904536	527526			61027.3	66678.5	166.9			57503.2	111745	520.2
	862269	749558	254002			725931	285631	2149.3			982383	641434	952.5
	200504	295346	177.8			138984	92480.3	-129.6			669277	242295	-17.2
	103267	63283.2	-20			422093	196703	4221.3			915054	576562	305.2
	72843.9	93838.4	291.8			963479	473844	6373.7			762024	373596	654
	116896	112296	3072.3			1111990	643682	3565.7			460651	193243	247.9
	169983	157114	14255.2			669465	319501	1215.1			1258280	1277460	2807.7
	737554	502423	581500			951552	501225	23617.7			483136	473408	351.4
	48368	98454.7	57.5			1135760	675213	4043.3			83671.5	29360.9	737.8
	2308560	5698920	17940.1			1012600	848540	19544.4			69266.7	58630.8	308.8
	62938.8	47583	-732.6			189229	200929	2740.8			111892	172639	-63.5
	93082.3	82820.8	9139.2			859327	460564	4547.6			99279.8	42228.8	19.5
	44183.7	34202	457.9			858928	406035	2432.8			1402900	5713270	3351.9
	68882.5	46246.5	5009.6			1047810	443361	2929.9			823675	284161	187.5
	170486	197302	381987			1083550	834498	25534.5			899240	519042	942.6
	51419.1	63578.7	364.1			64669.2	29026.1	-5.2			911679	307385	780.2
	222182	197205	441387			838431	209406	1214.1			741622	445439	584.2
	72256.1	100427	-81.1			959254	601390	19239.7			796643	567180	411.5
	50807.2	13019.1	-42.8			167215	68542.1	1741.1			597411	561886	2683.9
	49030.9	73409.3	-570			43418.6	28398.2	255.7			803121	256468	351.9
	77462.5	66194.5	-78.2			44125.6	24531.3	45.4			997051	356300	1385.3
	75126.1	38763.7	-232.8			965421	793807	7333.8			842676	272495	-269.4
	120639	53206.9	2116.6			296100	358778	7579.8			936795	382272	768.4
	278157	187956	10550.9			929500	519025	1929.9			106902	83296	-117.3
	142809	2804660	5057.6			858622	388150	1482720			292138	108701	-92.5
	169180	181613	-64.5			199164	89485.5	94.5			255311	156763	34.3
	870234	513976	421532			821384	610121	5448.4			712768	232100	112
	55417.4	52531.8	-383.8			509886	218744	4065.2			937859	579419	1544.1
	2384440	5713960	21461.9			355122	165310	3050.4			632307	289405	427.2
	52965.4	35988.2	-576			892470	332926	3195.1			1910490	5713150	7856.1
	55391.4	67016.2	-543.6			782792	408765	927.2			1021890	905268	813.3
	391610	554284	93489.4			303931	366822	253.4			101432	46029.2	372.2
	103997	57450.5	23651.2			915859	647703	4019.8			62505.1	50124.5	458.1
	147177	52381.2	-207			922528	428248	3753.9			876108	718258	641.9
	74359.4	34908.8	-490.2			393885	156887	-149.7			103409	59773.2	88.5
	223932	166705	2793.6			313999	272460	9165.7			107715	52578.3	181.3
	182042	49619.4	35747.2			983379	314770	4277.7			487124	453604	761.4
	1937820	5713930	12284			938689	360565	2013.1			674934	296599	-138.2
	87844	39856.5	-1299.1			830776	273905	3346.7			950622	583842	1088.1
	2394970	2278490	39661.7			1530430	1140210	20530.3			896076	560505	617.3
	2519780	5673200	54163.3			854717	333612	10339.4			878030	643679	366
	295267	349555	348253			299949	506185	6936.8			439098	221356	699.5
	93731.9	50654.4	1201.8			559375	457364	1923.1			407312	289262	480.3
	82727.7	117240	-128.7			1003840	735987	5230.3			619743	297390	674.6
	83543	14106.2	-522.8			956768	656721	2908.4			369608	174242	134.3
	2732300	5697860	420568			134960	169562	84.5			872598	304328	319.2
	52112	27686.7	-19			876677	594018	14326.8			777379	419976	306.5
	90452.8	79707.3	26893.6			96726.9	64398.3	-69.4			719314	322805	505.4
	664755	376071	406127			57077.9	34974.5	-140.8			785482	552431	822
	403570	346477	150337			1025890	671326	4434.6			820888	364463	781.5
	962960	596314	359842			938660	635806	7743.7			117987	58717.8	-307.2
	955458	667334	371164			1059050	645582	8113.3			450147	366620	2612.9
	198533	162090	-278.2			144549	31296.9	-18.4			493055	175605	455.6
	47634.8	39634.5	1582.5			925083	429972	2513.4			928917	484972	288.8
	64284.5	46543.7	316.7			962723	701791	4332.6			758059	587350	1992.7
	2532850	4464350	80258.3			1104530	1140940	1630150			607743	242765	663.4
	924316	664124	854557			750578	256462	2988.8			1051610	392075	838.9
	202146	164050	-888.5			193528	136638	-251			143501	126903	388.7
	98939.7	59044.6	-484.8			764342	299418	2959.6			860552	300192	303.4
	162395	37901.3	11767.9			46098.9	41182.8	-119.3			990768	410121	1128.8
	516416	366049	515711			872406	440331	3534.7			518331	437615	1210.3
	229547	86678.2	-161.8			44954.6	10366.2	10.2			609356	227751	-250
	54484.2	62026.4	141.1			950502	382435	29546.4			468248	304197	816
	221886	313542	172.7			564109	214159	1017.3			220375	216790	1102.4
	1097010	507459	612211			339516	278978	13688.3			760443	264801	328
	279318	294141	527584			851908	372649	5323.9			134496	66105.9	38.1
	78176.1	65418.6	950.9			88453.9	514534	894.9			880791	419281	180.7
	51695.2	32899.1	-292.8			162988	40421.5	245.5			770926	335823	485.2
	54590.9	38889.3	23881			1082520	969145	17163.4			943451	567572	1820.5
	47286.5	46530.5	414.8			787718	317896	1286.2			759371	320390	385.4
	938590	363164	375202			1044630	431718	6770.4			799937	264356	579.4
	656167	882967	1611080			1053220	511302	11933.6			274347	163308	1104.8
	2719220	5715100	33305.9			261616	227061	2507.7			908316	711535	620.6
	976537	1216310	378608			97555.3	81878.5	7.4			89146.7	53472.1	-211.1
	48596.3	62020.8	-379			135139	46063.3	410.8			684670	300752	845.2
	607018	453200	530.2			211152	71168.3	72.4			877098	460853	503.5
	115721	100140	45338.7			763013	367519	5949.8			176351	96546.8	43.8
	137655	120398	65.4			98374.7	83243.5	-168.8			835544	679284	194
	780749	747972	971966			925731	243850	2978.2			386451	133331	222.1
	61559.4	53472.2	-329.6			912897	401333	1531.6			691499	384325	427.2
	364286	241190	574.7			862952	291241	2377.7			509514	229559	685.6
	2477760	5168640	6815.1			311107	123789	3841.8			123152	146740	189.3
	87390.5	235869	-54.7			1029340	523228	3414.9			485776	157965	305.2
	326368	139427	51145.9			842693	284521	2155.3			630809	305876	19.6
	68863.2	52099.1	-280.3			95102.6	71028.3	58.1			730852	342522	589.9
	155271	111153	-89			44991.5	39066.8	8.8			1035260	541885	563.5
	180430	151058	1091.8			887760	488025	3788.4			889355	243610	-9.2
	116830	55107.7	466.2			852136	370690	3428.5			585004	333676	296.9
	630911	277551	1132790			543405	197266	2636.3			408662	164543	453.3
	50612.9	29972	-424.1			67862.9	58366.3	959.6			80382	141322	51.1
	236553	290337	414.1			323406	735430	513.7			296316	102305	67.3
	846124	553573	425354			42670.6	26894.1	23.1			898782	772447	49.5
	92562.4	49976	142.7			749308	372286	3565.2			259242	208660	1279.5
	144457	170516	16381.7			126117	62773.7	76.3			1022280	405334	498.8
	105575	103134	-375.6			390349	270193	1996.1			839287	381038	834.1
	184109	65636.2	247			490675	198812	1239.9			327352	210698	1542.3
	3017270	804336	16508.9			778819	553943	1981.6			740614	398312	102.2
	107514	72491.8	223.9			514373	210865	2930.5			948723	446168	634.5
	82476.7	50522.5	-111.3			709186	337926	5949.8			541562	241437	282.4
	2142410	5714150	21832.5			468856	262334	2287.5			866922	461439	974
	422295	881493	9028.8			687478	376026	7854.1			103712	74119	-124.5
	987084	331153	428754			886155	479439	5215.2			892203	510934	123.3
	159202	68267.4	1098.7			899302	255099	4839.2			585315	207004	490.9
	54296.2	31625.9	69.5			280312	273565	734.4			722487	418749	-79.4
	102396	69512.5	712.9			997481	498971	3358.1			792387	562235	787.9
	40516.7	11990.4	4191.2			276842	200394	3815.4			714173	272999	41.2
	46912.2	90345.7	-355.2			949484	599423	2170			847888	404656	400.4
	877675	708467	682650			48026.4	41220.6	924.2			206592	175809	763.3
	396788	343846	356983			110784	70562.8	700.7			964651	458767	390.3
	63647.7	30863.6	-340.7			1009670	481887	5321			70564.2	35742.7	551.5
	79895	69394.2	107.7			948902	410636	1180			107464	92668.8	-24
	86585.9	202103	245.5			1202570	522162	4445.3			115639	48477.9	188.4
	1163400	1145530	1699420			137555	139811	94.6			253547	80008.6	138.5
	201773	108035	-299.9			44052	35511.8	149.9			672296	322778	543.6
	93186.8	95039	730.9			1082920	413989	5330.8			412415	280297	655.2
	2956590	5714440	135576			1062730	733234	4012.9			884326	642895	572.2
	59991.7	15370	22480.4			883452	571640	5404.9			191427	145956	465.5
	1804730	5714890	84418.6			870108	303263	5636.7			162811	65997.5	53.4
	70740.9	180234	-312.2			174332	66672.5	-130.4			973881	470308	772.4
	80398.3	35582.1	-189.3			1834070	5716110	7597.9			698699	505076	418.3
	42651.1	19258.7	-86.4			850371	416516	598333			111724	113887	48.1
	51350.5	34069.1	6743.8			53794.6	77459	120			678555	188400	532.4
	155968	141867	-622.6			998229	565036	2431.9			59334.2	68008	342.7
	118223	27659.1	-847.8			862084	428629	1757.1			782218	503285	324.5
	141663	154761	3117			141508	164714	93.6			84807.3	113411	709.8
	81574.5	63922.5	-672.2			1069520	653148	23123.2			171784	73236	-245.5
	100102	75643.7	549.2			898677	892826	13253.7			859731	305083	538.6
	44895.4	31438.9	285.6			720900	336166	4532.7			999323	783405	760.7
	1069250	828284	441072			52034	39158.9	116.8			829466	201951	251.6
	58976.7	26657.1	45.6			814118	601750	4125			430096	186884	-146.2
	70716.3	10724.8	29797			855927	202518	1127.4			731112	299109	114.7
	2345970	5714730	24449.7			877175	452799	1938.2			172473	150460	206.6
	242953	271756	383.7			434800	181045	1027.6			244012	75474.1	18.9
	2165020	5715110	28845.9			1196960	744419	1895.2			94568.9	34797.2	205.5
	1704640	5715420	58029			1445220	1310750	9211.6			85611.1	560194	993.8
	42575.4	62456.2	43.9			642563	218356	2315.1			862092	396892	548.4
	43122.2	28691.8	-262.6			810239	285965	4017.4			415886	250847	408.8
	90580.7	29938.5	9994.7			1182550	561318	4812.2			827662	237906	132.1
	54529.3	44557.2	36.5			128574	179859	2443.9			758164	256609	332.3
	45007.4	32692.8	3406.3			992237	462607	3795.3			2239570	5711410	8659.5
	85060.2	52537.2	16.1			871476	263202	8195.3			107914	82804.4	297.5
	1030970	622563	328914			53195.5	53184.9	462.4			105248	73813.8	-67.2
	234800	242682	258577			877998	583886	1958.9			633495	288174	465.6
	122148	171464	-114.1			369860	249110	2645.5			135048	249930	-73.7
	58468.7	61254.4	9.2			830656	406625	5925.4			121006	52560.4	86.2
	1132280	1147650	631669			964470	399000	6321.2			797819	269024	-25.5
	138683	86586.7	1300.6			977194	579814	4506.9			578498	384429	477.4
	60118.5	284901	-340.2			579942	324046	3926.1			1218310	1361650	3426.5
	315248	327739	165704			46399.7	23324.8	-79.8			919872	1009760	440.5
	51095.2	37323.1	-57.3			318675	268126	11372.9			340979	123014	424.8
	498839	390385	2033150			690947	315015	552970			1104440	859652	1053.9
	395110	139914	236543			682888	431184	11997.9			888551	286245	-277.9
	102182	45363.7	9334.7			172733	79943.3	232.8			95597.2	57700.2	265.8
	166903	82022.9	3440.1			949311	549732	6627.2			796011	159342	339.7
	1135190	727340	655571			938891	454442	4158.7			367343	294661	1814.9
	71984.7	30689.1	-415.9			63328.8	221253	165.1			380670	199709	16.5
	956764	635853	340887			565328	306393	-76.3			1018370	681699	847.4
	170898	76344	353.7			1040420	661685	19328.3			492717	254583	611.2
	1281970	666060	484873			1010850	321028	8258.4			730792	605784	1185.9
	195855	189718	-276.6			830117	553641	2365.3			51095.5	59424.9	255.8
	104501	48724.2	18300.5			950031	369620	2315.1			253275	219791	1686.3
	717943	1475940	2049890			893259	685006	2377.2			132540	122983	342.5
	272378	222460	19949.9			1097140	585811	5057.9			254464	133477	488
	44636.7	26666.5	47322.7			757789	330703	2730.8			75495.4	120998	441.4
	134705	185789	537022			123116	78810.1	19.3			925563	474009	173
	757359	304037	1515800			506604	326761	28248.9			315752	136642	401.6
	218044	152169	77891.1			600598	445086	4569.9			627823	299225	120.7
	804682	1014520	2363900			823660	265518	5724.5			592438	356719	857.2
	106864	85305.9	77322			618960	293089	4709.4			244083	114172	471
	320652	456768	723341			842454	403608	3877.7			831691	410150	963.9
	1426960	1603190	3098350			528186	221094	776.9			74936.9	37899.9	434.9
	74488.2	32417.7	-394.7			732134	398198	6806.6			77586.8	31355.7	161.3
	50618.7	47643.2	-276			59143.7	40460.8	-165.3			339460	200959	244.6
	944980	934462	455924			47443.3	50998.5	-233.6			851187	357672	367.9
	826720	657424	424362			183539	40143.3	139.3			868822	305896	662.7
	143127	88434.2	104576			48359.9	38296.3	-16.1			761058	448373	1066
	1056210	717687	280172			923789	436239	2548.8			557711	206995	494.3
	725752	556271	632860			499687	257956	2135.2			815896	284004	3550
	85052.8	60571.3	55771.6			59970.9	161770	-115.3			921051	363979	-110.4
	103291	180567	548.4			836889	274917	2483.1			132955	225917	127.2
	736570	689885	805489			910216	385385	2250.7			78169.8	59943.4	-306.9
	1014710	675802	809331			46962.8	78109.3	1741.8			99712.3	114684	5.8
	280658	143110	233972			801885	272092	3507.9			760920	312205	467.7
	123645	136354	-858.7			1148680	531233	2081.3			64033.1	10340.5	88.6
	275939	225258	116242			1020230	906404	838044			1078060	388298	141.9
	2134860	5715200	665054			631712	291763	3223.8			928753	549453	486.5
	812060	612381	1058380			758336	517329	4233.4			159027	65874.3	1017.3
	798284	948532	1387780			928624	709298	4593.5			268740	215668	1387.9
	1416620	1843640	2388570			622101	329826	3849.8			890262	494327	9.8
	1163230	824685	655463			885359	302790	17398.6			814838	386682	675.1
	171643	185893	2061.4			819878	328078	2674.7			101756	131241	735.3
	711704	400673	-128.9			456463	192854	3769.6			857638	336175	515
	123171	49142.2	16187.2			1057360	355646	3079.2			712266	334732	808
	68772.2	88762.4	-249.9			751573	342086	6002.3			99103.6	61317.8	-96.7
	143058	60310.8	676.6			388709	295841	6288.6			126879	48454.2	293.1
	59364.8	47051.5	29986.3			142731	27603.7	-40.6			578368	262202	584.8
	69677.6	164318	-145.9			51251.2	68958.8	405.1			89037.9	38792.4	-43.3
	109079	83525	15001.4			999821	465169	4990.5			789227	251488	489.5
	441198	492890	567897			297250	358742	2151.3			123618	39549.3	29.4
	409590	299823	577799			842952	328462	5353			803426	372255	1213.5
	405255	335130	1113900			929166	396114	8175.1			354048	209135	753
	162264	120015	302351			876499	811031	5616.2			1047370	485502	1087.8
	860736	679779	413028			765662	386747	3798.7			209035	99668.2	170.9
	138323	56038.5	1402.5			885576	327205	4198.9			897299	410883	246.4
	139221	90173.3	97274.3			45393.1	60858.6	92.6			840605	175807	503.7
	76517.6	73645.1	-477.9			117098	55257.6	237.4			726864	426840	312.4
	194231	122241	211929			353084	1143200	542.5			591552	307665	734.3
	837443	533080	716173			286578	371813	595410			848035	297567	243.3
	138013	52079.9	3885.6			417104	329691	5985.7			842156	357647	694.5
	298582	396435	107156			67465.5	140975	2192			177392	70340.8	222.5
	59382.3	56688.8	136769			227267	128046	2040.2			657959	336206	859.4
	540301	309602	931122			1121800	422347	7981.4			882587	527441	408.5
	209970	88625.8	23191.2			927869	657775	3617.3			594608	318178	479.1
	300857	205096	351662			51468.4	21658.1	35.8			948503	504729	652.2
	60702.7	63794.9	-722.5			119212	47280.9	592.4			239398	265679	-28.3
	132534	140774	-809.3			84549.9	121094	165.4			181019	70156.1	3504.5
	57563.1	79626.7	334344			144260	70213.5	157.5			323307	328878	455.9
	836142	1039070	2100010			741808	379937	4534.9			838721	292020	429.4
	800112	408379	394853			1054280	509000	11455.7			262907	192284	2595.3
	1106010	617243	551137			635602	285806	9206.9			92747.6	43343	365.6
	788183	766161	1752890			905902	675534	12178.6			203187	164240	190.9
	91798.5	118882	123.8			133408	55132.8	138.7			709838	670488	267.2
	637022	358932	540578			152947	32102.5	-20.1			933002	399077	771
	863743	607287	358562			83675.4	93647.3	-45.2			115463	60978.8	-150.2
	128589	23340	42403.4			411080	276544	1457.4			756920	442556	313.5
	57792.7	36193.1	314.6			440565	340095	8964.8			931203	495867	1355.1
	566588	599013	1445810			917519	323852	6232.2			829899	241861	139.2
	288786	69568	1248.2			652467	507794	9223.7			826282	383111	547.6
	684057	446996	569994			276601	184221	6384.6			842456	352108	330.8
	431719	464534	925617			984928	397161	10692.7			820648	278005	119.7
	1279270	1120720	2986860			375875	211925	5016.8			153345	73260.5	-159.4
	316407	230960	1853.4			1071480	622060	6733.9			887652	620578	892.4
	45194.2	58739.8	-418.6			384757	293481	3059.3			805217	430405	1144
	46372.7	42666.5	334.7			467599	360700	8035.6			719651	401466	572.8
	888121	857933	914798			800144	392755	6405.8			864492	225012	-230.6
	92599.4	72588.8	478.3			1014560	557577	5049.4			78685.8	29175.1	-59.2
	205884	238457	317667			738648	402666	7260			604366	473538	1040.1
	337834	438323	389458			990693	601194	19977.3			703100	460985	146.3
	52200.2	88457.9	402			64822.9	46798.3	117.6			801390	262831	320.5
	602124	366768	375374			993822	408790	3591.7			104450	22588.4	-345
	712805	322702	48815.7			1002430	426542	7099.1			79887.6	88757.8	-310.7
	299848	639314	-440.2			118740	98597.5	114.7			579567	292510	462.6
	1010250	889403	1218510			43197	53733.7	591.8			915584	343082	395.8
	966796	470222	55850.3			715557	569073	4880.6			867198	484176	363.2
	536328	372808	798887			113787	83275.7	7012.4			850443	314632	712.5
	86511	90002.2	173.7			817363	467583	2025.6			206330	53717.3	-272.1
	705474	355407	441206			1076440	467753	6141			151818	60630.9	259.5
	589400	553735	621708			1196530	687782	18126.3			67399.8	31911	180.5
	50140.8	28147.3	2003.6			351003	293358	4117.7			1376650	1111280	5610.8
	805779	858247	1402000			941582	476955	652.4			999179	376980	762.9
	904946	867733	711222			1105470	453855	2346.8			154831	55229.3	388.6
	55007.7	51618	643.4			641100	279866	2876.8			214789	104780	2070.8
	816074	614038	468629			802340	286593	2885.9			817427	319790	-2.3
	183381	289970	304209			1001290	462934	6213.9			877823	308413	874.4
	1001710	797490	688722			187564	115958	3425			943414	701693	757
	315284	95119.7	1160.2			43784.1	18977.4	41.9			220428	121544	-113.8
	640572	405125	509013			594110	312288	1802.2			70995.4	147736	127.9
	728748	459428	446694			845138	370102	3641.9			797958	250216	-254.1
	431802	234578	411490			124222	106358	13546.6			794552	280201	190.9
	755180	504517	564238			906424	495413	8750.2			1005030	348438	843.2
	65067.3	57853.3	5227.4			791643	316270	2710.9			270601	687848	-56.5
	1393280	1898190	1233080			74931.4	47023.3	-9.2			899294	285810	248.3
	1360130	1202450	72907.2			462512	257368	3174.9			167691	315151	550.9
	158228	60186.4	54230.6			1031360	1105580	5709.8			794519	400664	-35.6
	99714.2	612055	381.1			886655	379372	3925.7			222119	585570	175
	99092.8	48971.5	-757.7			1172940	484770	5426.7			174063	56508.1	325.1
	188374	156310	297331			601697	248853	1818.6			1120930	1151440	1017.1
	361951	465661	150832			880296	594241	11174.7			813026	377543	469.1
	970886	687810	310313			75034.8	88813.3	1324.8			397916	218692	532.4
	662990	558327	511916			90837.1	25947.5	533.4			640202	288692	176.7
	1011340	685826	568903			342405	436441	2824.3			934661	328434	854.6
	482144	268775	513570			495495	203716	2342.1			1141640	924536	2319.2
	504768	284515	482604			500296	249371	2754.8			853672	584927	586.9
	62867.2	87182.5	767			541608	246353	1804.4			519784	306123	324.2
	846421	1619990	1569210			511648	306050	8210.5			231774	299463	-156.6
	844302	783334	317854			1120850	721130	1248.3			281949	119068	215.6
	680971	396707	279676			103663	65158.3	-31.9			957157	614964	589.4
	64966.5	24277.1	60.3			926910	330166	6516.7			273416	80279.1	465.6
	974648	794019	425923			1154050	571462	4533.6			1048880	454642	640
	598271	367059	-178.8			620420	371662	2974.7			678352	246583	678.2
	640127	888441	1344510			879821	225254	3514.3			920354	457770	401.2
	1157270	771930	544600			131693	247257	-247.4			438035	183496	131.1
	742886	398388	526574			865075	214500	10427.9			214404	179082	728.7
	1004350	1450410	1671230			59203.2	35182.8	-157.4			828090	456461	561.9
	2982530	5712080	723826			794029	397369	1942.5			839646	209560	750.6
	1035970	807433	935586			42361.9	26549.5	-274.7			210204	113342	369
	393660	432357	676271			959544	433078	2209.5			200342	139028	592.8
	58730.4	28968	-676.3			743590	265762	4011.6			93025.9	14986.9	79.5
	101617	126940	244825			876635	588439	815.7			467610	344823	778.1
	77663.3	41269.7	2498.4			73485.7	46019.3	-232.3			109562	157787	474.2
	1151540	606052	1568290			896544	401653	4361.4			1044730	571739	683.7
	731567	989392	26113.9			489873	257931	3545.1			209200	54343.4	-2.5
	1200720	754340	701227			1004470	364714	8068.9			161960	21954.9	-257.5
	88868.7	62722.5	21174.2			728956	293703	3404.5			3012470	354738	6879.8
	95617.3	53797.2	8219			1142480	620053	15454.2			2440680	3245050	10631.9
	2286050	5713560	33801.8			810472	601611	7411.7			2468590	5704400	14019.2
	348380	354193	1505.1			820562	629055	4437.5			800476	453847	330.7
	174874	118851	3523.2			1003570	562028	6066.5			273855	78672.8	-191.5
	374216	223170	364179			719007	451386	3151.3			487168	593508	3263.2
	1047500	688056	471043			903051	512043	5828.1			207377	309608	508.7
	120965	201126	258.2			708620	527200	7786.4			323029	115157	26.4
	113440	49225.7	1231.3			117259	384405	-2.7			339035	114696	262.8
	730075	547083	612977			845803	252690	5041.4			949271	470770	548.8
	1078120	600094	24147.3			251004	190928	2181.4			916247	438979	693.8
	1013690	451936	1015770			386868	346447	7269.7			782462	346424	728.4
	533559	596762	1000150			907780	437280	5707.1			211128	62459.4	-197.3
	1850060	2203730	5863370			946307	374666	412.9			492280	1584740	437.3
	100336	76118.7	108			858715	542164	10878.4			371859	293945	461.6
	1838000	5715740	26413.6			931795	558283	2682.5			925691	643324	-248.9
	114491	166711	116.4			51692.6	74932.5	38.9			751812	259776	262.9
	261826	194437	299583			979180	490021	9818.6			482196	328882	-312.6
	343088	525714	240862			904892	353602	529.1			680561	261421	665.5
	308426	282582	436939			151566	143188	1979.7			219800	123626	820
	792533	615522	470962			104341	86458.4	458.2			884027	326903	330.2
	74306.8	45466.5	-353			726227	597982	2094.7			832711	368560	450
	189740	180512	375.2			702022	272323	4037.9			261043	148689	524.1
	800180	415485	368638			179813	93926.7	432.3			962225	350181	381.2
	140948	129060	1906.1			1014580	674682	4781.8			624189	215546	673.9
	1027230	829234	735298			624236	384841	6323.9			673880	218023	309.9
	1020460	1032250	1908480			901670	401766	7730.9			118296	72643.1	950.5
	94379.3	39125.3	-2.1			92979.5	81341.5	-96			621684	304065	507.4
	1207220	1034460	995526			727296	431497	3587.9			771209	285698	4.1
	237939	57750.2	1216.7			1019170	388920	10262.7			142902	36824.3	-54.3
	712396	597946	1396060			968010	529942	4154.4			972485	1012660	1045.5
	863322	581439	1109790			954926	315310	3311.6			188914	56864.9	115.7
	165621	265764	296278			532200	339997	6890.7			626196	409898	1448
	92821.6	38029.5	1411.6			934331	480070	7089.4			97588.3	35893	12.2
	64791.4	43325	-436.6			70195.4	82919.3	132.8			587204	288029	296.1
	466622	516418	591492			836384	373312	7324.9			158152	32208.5	-25.3
	558798	368823	269193			824565	353463	4865.8			886060	419613	568.8
	57262.6	50825.7	274.5			51838.7	56843.5	31.7			68382.5	32725.7	-115.1
	887616	712503	11570			74850.9	33745.6	-292.3			210913	57126.6	611.2
	95096	50170.8	3837.9			1035860	481837	7111.6			814680	353671	338.3
	419819	703926	1259180			866288	532593	5201.2			993291	340161	-143.9
	48245.1	46117.3	1127.8			76954.8	149597	-301.7			944914	502335	1389.3
	782070	733981	699145			805437	237228	954.9			976448	363358	489.8
	66654.8	46000.8	1737.9			44428.6	32504.6	536.8			740299	407080	292.7
	73594.7	44120.5	33.2			926519	348796	1926.6			493175	272897	524.7
	763869	633680	324036			453571	228926	3534.2			85943.2	94921.6	261.5
	1062690	736254	1384720			513374	278435	6505.9			205245	259527	-35.2
	354099	199371	396233			974205	721703	2488.3			966086	599938	795.2
	91358.5	201069	354250			353692	192498	8602.3			947520	497956	1123
	755040	747907	2172370			49931.5	71952.9	11.9			559670	445055	508.4
	262399	175851	358.2			578342	403926	2810.4			761394	425137	1289.7
	445087	526409	525650			873428	352310	13906			354968	223494	533.1
	515766	260234	606706			869960	346457	3047.4			214066	111061	-15.5
	1184850	586052	716152			1004580	415104	2779.2			919659	542959	557.5
	1101140	436391	454396			839858	361894	1656.9			886913	374649	540
	735157	367388	589617			850998	391422	3388.1			147093	100910	262
	288657	731777	15211.1			1019770	339013	2772.2			928256	475791	369.5
	834052	716229	533982			2965490	5611390	3489.9			610689	208693	198
	173546	197864	8.2			628835	248543	6118.3			769825	292533	450.6
	75537.4	62515.8	-267.3			1080960	460320	5512.4			663268	350649	830
	52183.3	121942	128369			855597	283047	5102.8			742537	580845	929.8
	58797.4	44244.2	319			388071	222940	2133.2			825678	426190	743.6
	417735	482104	6882.9			1052950	688914	1748.2			951031	478886	-61.4
	195730	157436	-88.6			1395900	508917	9778.6			730731	375304	740.1
	650213	537850	581051			1041900	592785	1366.2			765670	622355	511.7
	145745	99405.2	1361.5			67514.8	112517	80.3			103814	137859	370
	1010260	1293700	2345570			53949.1	52355.5	-206.6			1068830	589362	1877
	81444.2	81657.2	-492.9			643301	282321	5799.8			153504	56812.1	-54.6
	104938	108539	256396			64774.6	374084	-9.4			876731	462728	423.7
	873368	799442	625532			201336	51050.8	-142.7			819195	279467	347.1
	417620	160360	121108			399592	251273	2179.4			885639	371988	324.7
	716565	474734	354816			834368	596906	905			254829	154138	414.2
	411288	437842	473130			652061	703482	1609.8			172282	77762	230.2
	96970.7	78707.2	12013.5			1905280	5714560	9371.6			99708.3	82471.4	332.9
	95339.9	38630.4	1550.3			989910	588566	2187.7			73627.1	62891.7	7.8
	731032	314432	276495			50246.6	63814.1	-183.4			201591	85427.1	4358.8
	698535	493754	515528			437092	372814	421.7			873174	499315	18
	752194	422871	492570			925189	340558	170.3			476679	159399	90.2
	990648	626071	484092			2400800	5714520	18274.1			474284	167147	236.3
	545973	389643	856920			805651	439988	14740.4			995393	1171700	3442.4
	152867	281255	4309.9			685355	217351	10233.1			2318460	5712070	10777.8
	113266	104965	809.7			888541	319953	2486.5			971772	652939	636.6
	1139340	764338	1149240			75185.9	34797.5	72.8			891454	548164	715.7
	169410	36542.5	507.6			1017490	478614	7908			283018	405998	658.2
	690581	393546	882589			1083340	526090	4144.6			772008	284160	73.7
	409643	396802	524186			843227	435711	915.7			520318	4573230	1425.7
	68356.5	50543.7	283264			883038	286707	8629.7			121614	89123.4	259.4
	74508.4	62325.2	623.3			957712	419709	2542.4			259175	101234	422.1
	782956	940428	986844			896209	297939	3045.6			1015230	446014	615.3
	59818.2	79433.5	101424			1251410	725658	2965.4			378079	177211	156.6
	1102580	657205	1718110			887652	299919	4565.5			787535	629697	767.5
	65579.3	64269.3	-456.6			936282	448005	6019.2			1612040	5712240	5992
	95168.4	182897	308.6			260328	235659	2347.2			808243	421886	-95.4
	1309160	865342	558059			381538	345727	19652.5			1044280	497935	55.7
	526948	522490	349454			781510	442964	7652.5			125173	94130.3	345.3
	425410	270111	431887			809487	493906	2952.3			570900	206029	-24.7
	357165	180812	244046			898291	419611	7567.6			826922	286774	706.4
	744230	487374	1106680			115524	101408	775.4			84930.6	125227	89.4
	730535	633669	389745			788107	524477	2548.8			1647940	5712350	6504.2
	99741.7	58202	90679.6			136763	81233.5	1320.9			780632	293368	267.9
	676406	420631	1258870			820796	542288	1756.4			1002720	500601	270.8
	128119	62369.7	35979.5			1959220	5715770	9690.7			902115	459839	1066.3
	43528.3	40591	2513			1071430	980512	4231.1			394796	224567	93
	844408	534475	915753			732107	280954	5278.9			750424	660733	554.5
	441067	253070	487966			428971	397692	11100.9			810327	437926	1724.9
	195157	97733.3	-327.7			899243	475531	5479.5			921459	945241	1192.5
	181790	101453	-385.4			1273450	1090460	7887.4			820056	359866	488.1
	128407	52328.8	588.4			88932	46084.7	482.1			1047620	500153	761.2
	1022700	819872	300578			847292	269978	8100.1			797286	496879	782.7
	963503	672148	721315			583582	316500	2717.2			312003	83268.1	144
	156702	45415.7	-272.5			1014580	327858	2328.7			1897240	5711670	9750.9
	319673	138697	117288			62371.8	22326	43.7			229593	72075.9	8.9
	57678.1	34538.3	844.8			985506	372983	5707.3			1744660	5711540	6216.8
	594951	412091	541286			1041370	521518	1330			295548	322159	1076.6
	976665	873882	2877330			214231	62805.9	-78.6			942459	363952	779.9
	475802	4956260	10731			967143	430383	2243.2			990006	526640	650.7
	1053350	592366	723261			372344	344197	5774.6			913602	527725	1309
	620218	1000580	1276500			75452	40779.1	-134.3			467767	210067	163.8
	117918	112762	-627.2			230958	261269	143.6			714480	596908	1190
	417284	349608	434036			840483	297814	3382.7			959931	777931	531.1
	1009590	581858	810733			99357.6	23243.3	336.4			869323	320261	305.2
	418700	171844	6887.3			979797	393991	9135.8			173642	152983	236.6
	356387	261089	333008			866388	340706	885.8			652480	426644	237.8
	576625	219641	567880			1007770	535409	4745.4			1980300	3383160	5384.2
	879390	798372	773650			77829.9	41990.4	476.9			845689	414276	373.6
	570975	564164	1307900			219564	359110	210.5			800196	455922	754.4
	723446	569276	514637			752360	290801	2669.4			911049	543741	1058.5
	904431	209660	365249			945534	496352	8806.7			736755	215306	282.8
	613959	400206	708003			776986	572574	10717.4			956348	518004	559.4
	1152530	504770	655919			1042850	680462	6036.6			522318	703207	2330.8
	2279230	5087770	63438.6			257912	121741	1732.7			751158	372594	523.6
	357053	448956	65652.5			925923	291094	5634.9			165196	5000.8	-306.7
	116914	155757	116			1072300	684111	9639.8			87790.3	10246.7	571.5
	865043	651770	579870			137624	49288.3	-37.6			2706520	5584830	3653.5
	1397210	1531460	875932			900827	473742	5007.7			871640	229534	241.3
	1202200	1250170	2218010			598358	387835	4294.9			840319	615446	258.6
	222048	148656	1151.1			850853	409071	3122.8			199144	117874	283.3
	832051	515622	1889680			981748	587650	8615.8			719454	289272	876.7
	768771	715897	642551			655548	291321	8752.4			675515	308784	539.5
	1058850	637446	469103			832502	376078	9144.4			234322	231341	1799.4
	44735.3	27747.2	4826			330796	183982	-68			117210	8174.9	429
	54108.2	59895.7	-46.8			54128.1	29729.4	506.9			2769440	5709300	25414
	84177.5	64749	25725			217246	103992	18.2			825299	251998	-47.2
	271658	187106	2315.6			64346.4	78485.7	-27.6			96043.4	61396.2	-55.1
	273419	68695.2	166167			839310	267318	4306.1			1127570	5711930	1867.1
	329639	256551	189974			842248	564973	9008.2			131941	77172.2	-145.2
	901413	569052	414555			1020570	966270	5192.9			867211	268022	771.7
	232377	391182	53439.9			81475.4	45439.3	65.3			722295	246389	224.9
	128708	189745	205.8			269856	149176	6267.4			136390	102805	721
	656222	390176	1727340			140317	80655.3	627.8			851876	336512	455.2
	799108	401283	383909			131847	114436	-125.8			767923	350440	506.4
	959821	633341	20442.6			901579	339714	13039.2			165006	223312	-106.6
	238919	306984	425875			804841	273901	3138.1			337400	249145	569.9
	736188	522911	539507			619904	744297	13355.2			1237030	500726	1819.7
	163686	274091	145059			136483	84901.3	141.8			868025	343904	507.5
	85413.9	35389.8	6404			788517	372596	12809.9			198654	235298	2937.3
	86429.5	59851.9	-655			405517	315225	3238.8			390459	196215	-223.6
	1168620	701188	1062930			895983	505756	10842.1			161943	80080.3	1203.4
	243966	377848	12516.5			1033550	467963	2332.3			1004150	648466	506.5
	144865	69505.2	2813.5			179896	126177	2600.9			99119.4	61188.1	-29.9
	148094	77930.3	375.8			143200	74434.3	604.5			905391	377142	334.1
	454071	526491	853963			448117	563378	6582.8			871706	272759	350.1
	128793	345890	-16.4			571239	244966	468.1			800163	316315	37.4
	1116700	1128460	1016040			1003390	719774	558.7			826501	313199	475.2
	763734	445110	509549			103415	22958.1	235.6			83712.3	64160.2	833.4
	1058610	876910	758072			471172	313102	9478.7			1017570	379249	969.3
	503838	267330	278003			908797	487942	9079.8			60762.7	24302.8	458.8
	83412	100040	103.4			81901	199353	-61.4			976452	364127	464
	769442	656170	563979			649779	269028	2081.9			886384	406733	603.5
	453788	207692	395809			1144200	573759	3598.1			556343	163862	870.4
	64475.2	41673.2	-241.4			2881060	1976640	6432.5			80939.3	66824.6	135.5
	1165080	1004280	1570090			214098	71773.5	3712.8			879440	371746	307.6
	241934	151908	3674.8			324200	142982	1671			662183	416017	575.7
	771871	983764	661934			781318	562986	7787.6			2730640	5710950	28624.2
	123886	70844.5	32564.5			849499	287695	5855.7			825027	429164	95.5
	132079	58035.7	7214.2			827998	271339	6478.2			852219	326630	478.4
	910695	474670	748432			797448	416333	2654.4			510881	357356	516.4
	74973.3	53753.8	-232.9			752041	434323	2705.6			230579	115396	184.3
	1764480	2397610	6634050			805130	345922	5308.9			1015250	428943	374.6
	54444.9	82036.2	517.5			897876	403439	1164			1004150	584096	794.9
	71761.5	69189.3	-524.5			45882.4	31764.6	-17.3			177350	68552	126.2
	884555	458226	482845			80079.9	82610.8	-274.3			834882	274309	556
	273815	96058.1	-308.8			58177.5	58567.3	1488			976351	634035	492.8
	52860.6	36018.3	-22.2			417518	187844	1703.5			563328	454428	6936
	46448.1	28511.5	73.6			76790.7	89706.2	796.3			757443	494731	128.1
	1421400	1188450	747749			216891	210459	322.1			1157570	5714150	3213.2
	817595	437457	401810			880188	273328	5631.9			354698	243015	275.6
	85510.9	128342	4511.1			885451	302365	4677.3			120688	103236	632.3
	141455	214795	-390.5			869547	663746	1165620			961712	722421	661.2
	73012.2	31967.7	1669.2			669916	592304	17539.4			1001470	520180	528.1
	124754	58717	780.5			63476.2	40974.7	929.7			629316	298890	414.4
	1001590	532314	448901			497604	319392	1681.1			1047290	700085	1193.5
	1029250	611863	846371			802899	284298	4081.9			986195	533874	974.3
	124823	45507.7	887.1			460227	461636	8811.4			992924	777684	963.4
	91286.3	92719.7	61160			129707	145259	-118.5			60653.8	45143.1	24.8
	892393	365665	474016			1007820	759676	7660.9			911406	453154	1176.1
	918254	654818	187414			354020	263989	4026.6			629772	411385	970.8
	101799	89810.8	185920			651076	327530	6129.1			518894	233583	2168
	545489	299018	102844			844766	343588	3559.2			864418	269444	327
	50658.1	15786.7	17791.5			853325	522050	4281.2			78903.6	33709.8	114.8
	69646	27870.3	12404.3			170444	203310	1103.2			111143	162310	47.1
	376074	447454	126453			770050	319719	17289.3			94400.4	32314.3	-155.2
	1027430	364130	585894			888358	569326	3611.5			879974	559256	571.2
	153708	84103.6	-220.6			219967	73565.9	1438.9			1000850	469803	738.4
	716610	500314	408651			43271	91415.2	1500.2			930269	485127	1039.7
	574188	674556	709636			64288	124757	52.6			1063770	483944	1147.4
	62459.2	75161.2	-484.9			914852	308435	1846.2			615432	245953	544.3
	56560.9	84777.4	-299.6			1112130	807173	7995.6			784819	569279	218.8
	1139560	825388	429037			777603	631676	6655.6			335532	205407	982.5
	76782.9	122636	1959.9			804647	445701	2144.9			684456	317221	458.5
	657494	928228	220913			2315440	4555920	6806.1			707783	268014	473.4
	159415	80747.7	21497.2			249954	156174	2029.5			998555	534113	1097.5
	989767	553022	832473			1020240	569753	8811.1			70487.7	19113.9	756.1
	359669	198818	487211			895871	487788	2525.7			437943	213689	890.7
	1518800	1184450	1765130			575381	212783	4022.7			542582	211167	49.7
	310101	155172	93876			804006	398755	10377.3			460363	200780	523
	306730	59317.3	1024.5			410722	294960	1798			770059	357590	244.9
	229019	137890	72069.6			596556	429208	1914.9			525033	256668	194.9
	320983	353146	367118			262872	575386	8293			637915	332164	516.3
	46308.6	32010.3	5526.3			1258830	1325510	8594			136236	104591	304.1
	69728.1	82175.5	-329.4			679712	287767	22588.8			748427	485456	462.9
	72683	70646.3	-254.8			54226.5	55240.5	13.9			1237500	2446730	25383.2
	89690.8	73472.6	57483.2			55404.7	53573	-24.8			558338	158541	-47
	646847	556206	366375			538854	265930	3167.4			636791	411627	627.3
	119319	74675.2	-420.5			876331	516910	10948.2			805808	514036	241
	1007920	535960	74648.2			884790	342091	5964.4			612867	326203	371.1
	796274	472245	222514			63964.7	64414.7	502.8			892587	253181	284.2
	726626	650706	707921			296060	133202	2744.8			740106	266711	646.6
	452087	573156	579973			85219.5	55640.9	1464.9			625744	262148	538.3
	225494	168704	177034			952774	388382	1857.9			248704	160805	668.7
	784201	356561	374788			513388	179262	4185			70345.1	51332.5	-304.4
	1141290	1180380	2478240			802712	215009	2004.4			707084	729530	2992.4
	183543	130275	-32.9			1140150	501712	9752.2			718265	728437	1318.5
	70752.9	23458	-372.4			595258	273182	650.4			1280600	5713160	3828.8
	1241820	1809050	3936520			668102	278102	11099.1			868708	454364	1126.9
	587342	219870	344458			930664	520989	2642.2			140742	63095.1	597.8
	41586.5	54374	-370			155467	46198.5	55.4			627030	5440900	1539.6
	59589.5	126058	-344.7			779963	275151	6514.3			183644	161769	1417.3
	1041990	390848	886480			54735.9	41096.3	-152.1			1079650	862607	228
	142698	86578.5	4084.3			102597	165351	1750.3			1028670	288052	776.5
	59259.6	68708.4	308.3			869423	515708	3380.2			607936	525950	2029.3
	47251.2	42129.2	184.6			78594.9	100698	225.7			1054390	568910	983.6
	1114910	428009	552426			1010040	698589	6460.6			740984	390346	-118.2
	211694	48971.9	1128.8			1030840	448113	9534.7			2107750	5278430	4512.7
	1083720	1134530	2426350			805939	416405	4023.3			949707	525568	-31
	558590	182068	472798			85693.1	68787.5	-236.1			342066	420157	826.4
	572247	251588	320450			924925	578561	5963.8			960746	433903	569.5
	82830.6	61110.1	313.3			471659	546324	1848.1			248304	127911	1077.5
	785885	468098	297324			1201780	1227420	10425.3			861819	370774	593.8
	222231	215301	156277			924375	673515	7011.5			1325620	1154950	1460.4
	914669	753596	884336			910474	366878	2820.1			581871	600621	2423.1
	279522	78957.3	545.5			937059	642452	3995.8			778965	285932	641.8
	442243	323466	252531			850869	369951	4814.8			429395	206366	338.2
	45743.2	57418.1	18178.2			250431	225814	266.4			164127	103917	386.4
	448189	491962	353934			512568	242212	2772.1			216694	76797	102
	69328.1	83575.5	110.1			1083310	599583	5866.2			725396	564368	898.2
	759299	629182	279190			1212960	842940	17356.6			260515	220592	578.4
	157643	226273	-242.3			123537	117900	166.9			1101000	349768	259.4
	896423	300542	538073			952117	470978	5754.1			780976	282201	1085.9
	150439	184187	186130			40452.5	52898.8	-133.2			888244	353462	75.7
	825204	309152	17999.2			484909	306701	2740.8			317217	194848	688
	263258	82861	991			1013710	532871	1267.4			977598	322034	1143.8
	63082	120778	-366.4			48525.6	63175	-111.9			800275	1017470	2993.4
	62490.9	44711.2	-292.4			966142	405407	3028.2			958125	291375	-73.8
	82871.1	129135	471			931455	286690	3539			84288.3	50664.2	-182.6
	56348.8	45052	-42.3			769947	241262	4165.6			783688	373129	437.3
	455417	301766	422877			601245	348386	2103.5			738947	407335	791.3
	927028	570065	12255.3			47648.7	19554.3	24.6			1024880	451263	614.5
	60958.4	83063.8	-573.1			556648	200768	9850.4			1089750	465597	675.5
	310124	137755	155955			120276	184862	-237.4			521799	467318	1007.9
	718253	472053	386076			104296	74316.5	105.4			200347	56568.6	12.5
	100879	92063.7	381.4			153334	58176	1219.9			163584	60137.9	-51.9
	143708	59559.3	73.7			2752910	4716100	3392.2			797711	340321	804.2
	521630	272779	529.3			1029160	664864	16145.4			838038	516287	658.2
	80909.9	18901.8	-351			1159490	862902	11610.1			955475	400020	843.5
	687519	316652	24003.6			1021010	847843	4912.4			737499	306494	469.9
	930094	554960	512867			867958	579256	8960.8			146153	100276	241.9
	135585	81889.2	63897			425219	196973	1118.2			792467	310172	344.8
	1109130	718706	615840			99684.5	46340.6	155.7			879076	606303	1179.6
	108567	129867	451.6			1035570	5715910	2053.5			192331	42488.1	318.9
	460201	339002	407555			920962	442491	5583.5			1040250	462776	2059.7
	61962.1	98354.7	255			834026	235322	2836.6			104954	43933.1	487.5
	363998	216694	671741			75123.7	90321.2	105.4			427215	327251	218.3
	211586	441766	115			713759	550062	10223.3			1076020	347420	343.5
	277006	304786	815852			992937	586147	14158.3			705779	356139	335.1
	722228	303968	555237			513380	286949	4908.1			546875	493029	346.7
	682554	782818	379381			104322	142961	1311.5			1049550	416031	576.6
	243636	490244	440.3			560354	269682	1878.9			835760	266516	190.8
	83835.2	68449.2	86.6			779077	404321	5148.5			906864	442669	712.2
	651657	274073	242630			358017	275190	5994.6			833601	263156	738.1
	642334	529836	899882			963502	669433	12906.3			744572	571586	312.9
	883151	518236	406495			942186	446120	1275.9			62752.9	38693.2	-37.5
	959438	568876	694245			866319	468597	2074.9			92123.1	34746.3	-166.7
	61423.1	108540	-101.3			615763	271113	279.1			349796	314964	1469.9
	816367	771478	402010			63981.4	3984.5	15.1			242670	170263	814.8
	830381	720618	1704380			3006230	2984680	4776.1			917854	279290	649.6
	980975	664453	1071750			435131	213178	2971.8			99436.4	43840.8	13.3
	1091550	419556	437238			515372	549316	3400.6			933886	329743	714
	52209.5	101909	-331			610638	304642	988.2			1021950	455956	948
	187907	177194	297102			595289	380498	2869.2			722792	380134	813.8
	506335	422874	1084140			332158	434996	678318			328855	240422	530.6
	107989	100018	825.3			841880	321683	1080.1			924712	347210	640.3
	93584.1	135416	1584.1			937115	439340	6755.8			875438	399456	702.2
	150043	75294.3	5162.2			993149	822563	3636.5			895155	284928	19
	126371	32472.6	1715.7			706487	469077	8136.7			925874	594101	441.9
	576495	510694	455.6			385524	159883	457.2			1091950	440047	465
	439727	206179	338489			1025200	848659	942.3			144608	53287	243.5
	132668	55823.7	3822.7			475509	414289	1683.5			203899	280078	520.3
	56161.5	23461	-234.5			783645	318293	3067.6			818315	531732	66.4
	338274	375058	339943			49000.1	36310.9	215.7			791863	412677	1420.6
	148955	145487	-42.9			762092	495796	5965.4			544997	444748	1025.3
	90191.1	64262.6	468			2241300	3519780	3173.2			206371	86061.7	131.2
	238637	179204	75.2			566864	202072	3556.3			1086830	255109	1557.4
	873521	1521250	1627230			650274	528549	7761.6			126518	1157	-157
	57555.8	16425.4	-142.2			781299	403806	1341.5			2694350	5687190	3158.7
	82262.4	55071.8	45.4			514916	353858	13246.2			361643	308736	501.9
	266220	149035	27702.9			540110	249204	5518.1			757766	431216	895.9
	104821	46172.9	411.6			51474.7	37241.8	165.1			684624	228577	-248.6
	52382.8	36495.7	-873.6			170231	103906	1551.3			615692	391366	401.7
	819732	561999	479815			908968	348359	1074.5			918385	313448	1006.5
	220550	576619	591.8			140219	104300	3411.1			1226910	837066	2650.8
	130126	114598	-764			445907	283524	8487.6			926947	627855	325.9
	476639	450732	206641			66784.9	38120.3	72.3			148951	55592.3	131.4
	333230	134760	119964			735371	227492	22186.6			905575	862570	1029.5
	926737	429249	329950			844857	335536	5061.3			841255	369988	212.6
	59526.1	23754.3	1688.8			181879	133019	2635.5			551911	128734	3657.6
	661431	447995	418235			984810	576190	2084.1			864738	381671	464.1
	72536.9	40154	-13.4			733355	390236	3487.6			169212	67740	211.9
	403786	370283	713428			920065	329072	1802.3			1026540	327156	453.2
	52958	47958.3	106241			864471	368611	2701.5			1129190	503650	679.1
	220098	77254	37701			575794	136438	-14.4			915155	923992	991.2
	116766	50593.8	354.3			1315050	1241010	6948.8			647024	276623	282.9
	191828	125624	15679.9			841541	409303	1535.3			755944	421515	354.7
	82337.6	13018.5	8312.3			958303	568918	2379.9			149494	82135.1	433.9
	304252	158460	4441.8			785520	551204	2416.6			775381	265060	-101.4
	259395	440593	482472			80848.8	26639.3	19.7			555565	781268	346.4
	59896.9	83265.4	156784			53043	94723.5	130.1			178744	99863.1	521.1
	843462	648324	255328			308705	271172	336445			922299	335306	-163
	849639	581380	365354			589773	355154	1905.1			170568	277623	61.2
	1010410	669764	524208			1349760	773571	27525.8			254146	296642	837.2
	766527	473124	531160			245341	107973	768.3			301003	310080	558.6
	46590.6	14686.1	-523.2			1044420	386911	13228.9			262228	127602	67.2
	924301	553426	1412810			1452320	5716050	12158.6			203402	148061	211.9
	312039	488005	765347			1036630	907908	421977			203670	142832	379.6
	47140.9	38692.2	-567.5			41440.9	128088	574.3			1125320	967558	2429.5
	63665.5	72429.3	-163			81463.2	42842.8	47.5			1123430	599636	1048.3
	975939	540538	2375560			807498	288030	1817.6			170250	270003	-35.5
	180071	60482.1	18252.7			1211190	563140	37446.3			227258	118687	-35.4
	51780.6	41218.3	112449			909109	715487	2709.8			907258	561163	153.2
	85104.1	86783.5	-463.9			569423	565022	4108.9			966394	237859	100.7
	49803	32350.3	4.7			47312.1	20524	152.1			812640	499559	801.5
	56610.8	36944.6	-519.3			926169	595631	5954.2			762544	361755	712
	611111	319382	313566			1050520	615004	15388.6			897501	384778	382.3
	591047	391499	345849			761659	402724	3926.1			580155	251766	111.4
	45140.2	32751.7	-408.8			959209	646152	385.8			649980	448493	903.7
	59785.5	82917	1224.5			131127	58082.8	187			455436	191319	123.2
	111146	164858	1829.6			618258	315206	1482.6			355607	182433	164.5
	144843	124991	-163.9			900163	398156	8618.8			970480	879396	1355.7
	320983	101804	268.1			76100.8	74183.1	20.8			702801	300688	716.2
	299646	688488	869417			930735	380254	3730.9			456597	169525	410.9
	75360.9	64145.2	139.5			1019900	426068	370951			504811	221984	298.8
	101566	48530.3	-23.2			818689	438359	4789.2			844295	189194	-57.2
	64214.7	102843	-28.9			896947	662132	4759.6			151399	114347	338.8
	705737	317834	211442			1065610	422532	9988.4			891294	311264	470.4
	88218.1	56778.7	283.5			889421	314034	2113.6			169168	178899	633.7
	938662	713326	666342			50948.5	33682.8	195.3			511816	368935	73.8
	82698.5	35502	1862			955589	764101	8323.8			514211	125609	761.6
	51637.5	81761.8	792.8			981706	375919	5293.9			863523	292980	727.1
	80452	95103.6	14.9			55181.6	33423	-123.4			884812	376936	1214.9
	313138	359050	131.3			1098170	547903	600.2			194500	348986	134.9
	394428	337196	3053.8			192287	93474.3	1240.5			805713	373133	506.5
	171675	207369	-461.4			41275.2	22006.2	-162.4			160976	116178	722
	147593	227921	1561.9			1902840	5715620	11973			157651	34951.3	195.2
	53349.9	84803.9	387839			862561	452770	5976.1			788063	259072	-466.5
	165359	66955.5	856.4			1067910	601744	3145.4			238283	60665.1	181.6
	952774	887340	2828010			840732	227966	5863.6			974081	692741	630.2
	148015	69843.7	-604.8			889912	483924	1135.9			1102200	639434	511.9
	56814.6	56942.1	1431.3			1073330	429616	5364.9			497584	230863	5792.4
	68709.3	76921.8	-774.9			912619	577917	490.2			856347	255955	-226.6
	905039	473477	878811			62993.7	126392	128.4			483757	226583	154.2
	87020.9	89036.2	-163			946879	457102	5146.1			960824	323152	233.9
	347586	615781	332305			955393	407419	11448.4			193616	51416.9	-206.7
	68315	39410.5	-616.4			838246	330968	1895.3			1010540	955767	1111.8
	230439	302530	569987			872587	461437	1818.7			831244	318703	421.5
	211221	269538	639046			990676	765541	6964.7			421120	233829	326.5
	109824	92447.5	-322.4			61412.4	41698	96.5			98703.4	70877.9	-185.1
	129115	46254.3	310.2			987970	1709830	3048			800787	312249	744.5
	65770.8	42248.6	77.7			971402	617074	620.1			773712	515042	151.6
	698079	402374	290732			857780	343833	10325.9			811567	209569	252.7
	341447	192947	54212.5			380083	158940	3818.6			246630	2148540	484.2
	96908.2	40359.7	1148.7			429305	629000	7650.8			501371	269652	741.5
	816722	704221	1579430			657511	331091	2857.5			927139	506494	1183.9
	334466	284914	880938			51842.4	118046	-164.9			898193	604916	1526.4
	826811	787239	441482			851171	353132	2934.3			904795	414212	144.3
	105175	98366.6	-313.5			307677	277127	20079.3			268156	141183	585.6
	332037	495140	727.2			952023	396766	4376.9			593307	492240	287.9
	352825	313006	5020.4			51128.1	25868	90.6			86822.2	41896	317.7
	155100	118369	37.3			621033	326231	1142.7			684026	781829	4311.5
	984718	621616	772919			1251140	653508	2847.6			933727	647835	889.8
	106420	29562.7	1570.9			54600.7	47868.2	391.4			1124160	343956	139.5
	134917	172645	1218.1			958389	579098	6744.6			90882.6	24498.8	250.6
	49598.8	33919.7	259.9			48322.9	39163.8	-180.9			737163	399133	134.2
	390084	92543.3	251098			974593	432168	2183.3			74513.8	32135.4	161.6
	99878.5	33003.3	267.8			988031	371459	23674			904680	450836	718.8
	52549.9	59629.8	187.5			1079250	632350	1752000			808608	294501	610.2
	100246	80371.9	1553			909395	285644	4817.8			841633	504724	814.1
	799698	553100	1485630			832749	420615	168.3			89371.6	21570.1	-26.6
	64278.6	49811.7	47.6			48215.2	31757.7	-162.6			842881	219813	749.5
	299782	86095.7	-242.5			125000	67828	12720.1			1112930	516450	514.3
	291881	254801	5271.5			856689	306159	4979.7			264268	161268	347.4
	921870	726674	1174740			80779	37515.5	394.6			332462	215239	1061.3
	75334.7	128459	136822			775521	252692	1371.4			347294	127770	-69.4
	84752.9	106434	84.1			927917	391226	4644.1			356428	185065	332.3
	66154.1	45394.7	10306			587108	532803	4877.3			81638.3	66158.7	-204
	76710	65494.3	55848.8			676485	451397	8095.3			315962	124356	196
	87818.5	113286	148.5			269066	360575	1092.9			620232	239430	419.3
	412334	232770	726089			730878	241079	2106.1			238815	201886	485.1
	921644	1126060	236382			233206	69078.8	205.2			457072	197458	189.8
	59569.6	76394.5	185.8			92911.1	148650	-96			450310	258928	627.7
	197948	156844	1548.8			795627	476598	6965.6			984827	393144	627
	74315.2	95449.2	371.6			62332.9	22338	-232.5			305762	206093	1001.4
	108519	113932	-618.9			931881	423122	8835.6			927746	507695	591.5
	934470	609568	655808			663824	378712	4191.9			800496	327583	1260.5
	913049	542433	682186			41004.1	45502.2	-183.9			273931	146838	333.3
	956486	709186	592455			364800	133068	2449.9			860939	219588	295.4
	882639	403499	319998			956454	333840	2480.4			481327	253789	200.6
	48968.9	46570	-89.4			93754.7	41924.8	73.7			681797	436700	266.8
	103346	111507	-103.5			760474	487416	1686.4			804443	326438	487.7
	63998	90278.3	-232.7			500807	311630	5781.1			204615	67156.9	350.4
	96802.5	83822	886.5			131625	316675	143.9			348294	279637	894.5
	56925.5	69561.8	142.8			55117.8	34159.5	-197.2			498924	366648	693.2
	70548	71295.6	-414.6			46683.4	41509.2	736.7			954891	282048	-33.1
	44881.6	120122	-15.2			482412	291021	2682.7			284030	203744	548.9
	74235.6	45332.4	-6.2			789652	246162	4750			902592	512953	501.4
	1074760	635409	1187000			1138590	723419	9380.5			432604	250598	253.2
	47992.9	86217.4	-80.6			89482.5	90905.6	212.1			122761	158824	79
	921638	647308	658123			53531.7	146881	357.9			243990	69633.9	12.3
	410887	194660	291164			934511	414278	4634.3			741795	317039	939.4
	471830	240172	329689			825521	883091	2746.3			673583	320920	237.4
	1449540	1628500	1646420			130468	16788.9	295.6			453215	302250	840.5
	77134.6	97222.1	-123.2			62946.3	75640.6	-19			966719	364468	651.6
	61181.3	60441.8	-347.4			436515	351852	7264.1			818063	373686	1093.6
	462343	359013	592006			825369	413944	1843.8			743602	363311	312.1
	103069	89844.2	164			526871	368275	6926.5			814532	479492	277.9
	125922	52941.3	-27.5			2517430	5714660	19547.1			75433.6	76627.5	-7.3
	829163	378570	15789.6			72923	113364	275.8			898109	514570	1030.1
	50095.2	25138.1	42.2			951549	356671	1757.3			811187	647976	372.2
	936381	573810	999598			99167.2	66909.7	398.9			733192	453711	465.9
	70552.1	38791.5	-199.9			158304	60500	1279.1			534912	249539	347.7
	83907	40438.3	-80.3			798705	399023	6191.2			161974	133263	-197.1
	988867	710465	597917			191699	185756	42678.6			545245	250932	60.1
	1607980	5715570	24525.6			839057	313444	3472.9			601461	249524	815.9
	823815	274347	291268			541717	222570	3575.6			1007680	341495	439.1
	393892	253656	568712			393196	275179	5703.8			727315	444802	324
	102626	153549	-214.5			1006690	536461	2652.3			782816	392687	399.7
	473770	266058	33.1			45601.6	35895.1	-30.6			206906	123602	2046.7
	78850.9	101535	555.6			480158	233239	2013.6			467691	113056	15.6
	41951.1	19174.6	-423			399366	163511	10044.2			341060	119570	220.7
	72548.8	65220	45562.2			42951.1	34650.3	-28			1767820	5712690	7692.4
	880321	556102	53065.9			1071920	381958	3560.6			662726	422688	1401.6
	1033060	584657	1177470			429317	158818	1334			945084	346742	332.5
	991030	1508410	529992			763881	220426	2670.6			195750	59212.4	420.3
	63043.6	43146.7	38.9			458416	215856	3830.9			223866	141771	168
	465767	381036	196586			794844	498198	2579.1			951306	474471	958.1
	68414.3	27719.7	484			418376	260628	3945.9			619658	271675	389.2
	95040.9	93529.2	-928.5			624942	307952	1546.9			1005060	384963	308.2
	56654.1	39074.3	-214.7			535051	314477	2311.2			241440	94367.4	48.5
	59758.7	50154.8	40897.6			358866	179552	3378.9			884048	655779	1106.5
	57456.9	34874	-286.9			534487	289350	3834.1			517789	249274	302.8
	50194.1	59498.7	-461.5			921321	707539	6068.4			621939	267798	63.9
	47774.6	35027.7	420.6			667902	334864	10761.3			791028	289189	325.2
	754030	665600	705565			43867.4	38605.2	44.7			942972	471311	622.2
	65336.9	26777.2	36.5			912347	624116	3937.6			916655	436697	988
	233510	129994	-605.7			684721	350424	6162.3			74490.6	52723.2	58.4
	71398.7	38946.8	6364.1			747799	310563	4428.5			563781	289815	640.2
	291169	132226	151942			987106	440574	12016.1			892392	613312	866.9
	136770	62674.7	5353.5			994067	968164	7755.8			885280	513577	3320.3
	58326	59262.3	-82.7			102509	104119	133.8			432251	317967	484.8
	89458.5	47990	555			935527	333342	912.4			371524	158767	-98.5
	63197.5	23793.8	-129.7			807176	346916	6304.6			302360	161205	319.5
	199428	168776	807.9			842081	312423	10511.7			254623	100798	445.9
	137514	78018.5	1234.3			742667	242668	7316.1			346547	193905	786.5
	73715.6	66636.4	908.3			707961	274884	3152.9			746128	572466	1086.1
	60171.2	35809.2	4106.1			916237	572834	3203.1			284023	132065	205.2
	180089	383513	2756.9			1153450	435603	4243.3			655846	309343	211.7
	42013.9	28611.9	132716			408653	245397	1778.3			777651	501244	953
	90710.9	87363.5	-196.1			769626	1148320	8220.9			808003	297022	516.9
	57678.4	37644.5	-28			213806	147815	116.6			838921	223212	313.9
	53775.1	66955.7	620.7			811134	398175	3874.2			301499	184396	259.3
	125623	73862.1	929.3			401319	318802	2366			904484	354719	223.1
	92421.3	61721.8	-33.4			485107	296318	5219.1			779579	265672	53.4
	398375	210085	27.6			572405	191234	2634.5			240278	143440	3743.7
	594525	408804	438188			250745	113154	854.6			541986	303405	437
	994122	502965	708297			118128	53815.6	586.9			441487	296707	858.3
	55755	48306.5	51821.1			922660	242126	2387.6			235152	142356	191.5
	82079.2	87978.1	-68.8			823168	256596	2030.9			839499	718339	660.6
	49332.6	33850.3	-202.2			920526	726968	4626.4			776435	270325	383.2
	113152	138472	-592.4			997531	379452	6220.1			779922	395279	130.6
	136595	103742	3409.2			348873	131152	7485.3			868960	446108	402.8
	125987	97264.6	49767.2			844751	372619	448			685184	191861	219.2
	157663	258382	1699.6			928402	595926	1002.1			717689	423660	328.6
	49327.3	160755	490			795179	565572	4225.8			446172	224090	137.4
	49628.2	32191.7	3340.2			901149	368479	2703.3			775753	381253	672.5
	47561.5	69341	157598			211711	260190	3271.9			627571	321978	733.3
	179442	61449.7	14404.6			792320	307684	2150.1			76596.1	59995.7	109.9
	46754.9	37527.2	3567.6			716929	319255	5819.2			542862	238047	730.3
	202943	34627.7	1172.6			663211	462908	17677.6			623542	535602	2444.1
	109302	90647.7	10181			938561	383724	9586.9			809676	561409	597.8
	123921	16609.2	19318.5			92421.1	57458.5	141.6			880454	352463	352.5
	590358	206642	300905			688212	485379	5990.8			503818	215892	203
	308095	450755	59087.6			1043510	466437	2590.8			658552	419198	562.3
	511057	343786	215016			47097.6	36831.1	-187.1			757599	373958	602.6
	1007290	654739	818248			929830	494527	2186.6			884224	431370	492.3
	54254	30894.3	334.8			811126	427959	2396.2			742750	221768	741.7
	62962.5	34982	2452			946511	574386	2939.5			1296970	881440	769.5
	89669.5	127090	84012.8			915163	332230	4476.1			250778	207453	18.9
	116975	210772	82.1			855005	346594	1768.5			989010	485327	702.5
	51566.3	42415.7	1107.5			90520.7	46450.3	-28.4			530872	229063	5078
	157321	167441	443.5			43472	10975.6	-170.6			778939	305638	643.3
	946654	573242	469691			866868	460646	3284.6			1105180	799212	936.4
	103623	99586.8	-456.4			64007.9	77124.5	203.4			222143	156701	573.1
	562473	229930	83531.6			2509770	5714690	42479.4			124645	55900.2	208.8
	67162.1	28666.7	13152.5			1201130	1227240	11049.2			1004750	473734	2001.7
	124486	43006.3	732.3			1088490	533720	6484.9			209487	41284.9	1.9
	476050	968830	1149			337887	338062	5149.6			911414	262317	663.5
	48973.5	44209.8	96.8			52097.2	94971	182.4			612412	232712	194.7
	2891850	5714110	56355.4			805187	442436	2578.1			864587	375768	612.4
	44225.6	2.5	456.8			45720.9	42944.3	802.3			788398	481952	286.9
	2806320	5590920	162311			723159	361187	3238.5			1041630	309105	299.9
	893779	377401	499741			844242	282998	1907.6			429420	250566	496.2
	50200.9	20865.4	731.4			653651	374924	2666.3			858913	346864	603
	45853.9	53019.9	-131.2			975725	787767	9425.3			803622	305882	387.3
	870583	521564	551505			888767	259422	2297.4			989563	457303	-111.1
	1728530	5715790	10598.5			79272.1	75348	-164.9			876183	629936	673.9
	75343.1	33699.7	-185.8			959905	516967	1034.7			700903	261874	765
	56030.6	33662.1	928.8			829675	457556	3070.1			1031480	369828	149.1
	1108730	716618	965190			116945	105164	394.9			366479	239478	1186.6
	61367	29381.3	1181.6			1139740	517378	4680.6			73754.5	79447.1	840.6
	1037540	806692	500454			44204.5	36450.8	26.3			134348	43116	423.4
	74262.6	27147.7	-145.4			1049100	515253	1631.3			632098	427380	1016.2
	67774.3	39927.7	2392.5			380826	429615	1787.4			1049570	356658	942.6
	51456.9	39385.2	-252			839966	466895	7506.6			753883	303024	559.2
	64374.1	126706	-105.2			222886	133303	497.2			557672	1379860	215.4
	74414.7	22514.8	-166.4			754443	301724	4023.1			620472	283515	2267.7
	44952.9	65818	54.6			57080.9	54584.3	137.8			1179710	5712300	3817.4
	85386.1	140379	2158			42391.2	27026.8	98			417381	681140	550.1
	81542	58878.3	-318.2			55130.4	45606.5	-38.9			791397	224108	135.4
	42770.5	33694	2003			702283	219644	832.8			711464	275991	0.1
	1898600	2763300	6482840			239517	242655	10601.3			963363	634482	890
	78668	128152	-91.1			415719	487166	13420.4			1120830	553607	1616.7
	47785.6	26714.5	-589.7			178248	179148	1668.6			97665.8	55114	237.2
	123940	28780.4	9374.8			449273	244695	7783.7			89739	52287.5	312.1
	897195	1334350	1720140			70915	46835.5	94.1			490892	170362	151.2
	169569	198225	515.9			62336.7	85340.2	77.9			659339	364579	603.9
	46255	41214.2	-94.5			396429	278362	8727.1			875613	237951	231.7
	55596.7	72044.7	211117			819292	324123	1270.3			497704	128008	649.4
	846320	487565	9871.2			1120610	529381	9378.8			691616	311169	1297.8
	161924	82150.7	90			948538	516975	3176.4			995131	285119	136.3
	64326.2	51749.8	-437.7			987230	370071	3492.1			611900	326231	208
	367800	408931	427778			817758	248887	2049.7			1049460	488269	808
	95705	84307	124.2			492027	482988	968.6			1000410	700558	1180.9
	108102	3989.6	-749.5			1036550	511760	3490.3			741595	322969	366
	63677.6	3861.2	746			879439	347003	9524			600184	212378	562.1
	2660850	5172640	15164.9			329642	248006	565.6			439919	128305	881.2
	76087.2	10990.1	291.7			960803	394508	5775.8			866910	799639	348.7
	920583	661779	795197			849341	248671	1587.8			757043	365380	387
	842757	836406	594800			961359	378406	4241.9			730259	480694	522.4
	234858	203175	494.5			976120	446020	1956.6			780121	508564	878.4
	104959	63648.3	-426.6			82472.8	43703.3	95.7			500379	203116	808.3
	222910	346071	1706220			62235	34379.5	243.6			989692	678143	666.1
	68030.5	37718.9	1293.4			932825	266908	1607.4			355899	242760	464.4
	206619	141965	327689			886869	365730	3691.1			855494	438712	887.7
	50201.5	21100.9	789.7			795788	345995	14420.8			989106	5711640	2044.5
	127055	77666.3	138.7			84541.2	59660.7	176.8			147823	98666.8	-154.7
	1380320	1429570	23948.9			836498	293271	1751.9			203600	116308	449.5
	827455	518841	1042340			1031670	611191	7034.6			371267	123123	1029.1
	397240	422109	73382.4			730294	294687	4587.7			90891	78348.6	-282.8
	72114.9	50701.6	113.3			549943	294362	1855			422178	315687	774.1
	622333	434232	527558			207699	279878	853.6			799776	337948	77.8
	194618	122859	64132.5			49402.9	52131.8	366.6			647488	263237	682.2
	2500980	5714070	45091.7			58544.9	38392.3	94.8			463209	150276	67.1
	1761860	5715420	13883.9			927383	1148430	5427.5			461324	325170	377.4
	52685.4	27971	-299.9			74890.4	131294	-200.4			815905	332701	471
	345963	107762	-265.7			984883	506500	6224.3			660003	344770	414.3
	1114720	1163580	2014820			883485	363103	12786.8			818428	273252	242.9
	674136	352794	411244			182103	289662	215.4			649734	247983	330.8
	1033590	680900	496383			931328	495244	1732.6			604334	264522	414.1
	202531	204055	2495.9			869353	597007	4966.7			1018120	427081	681.8
	134599	104750	3376			70619	70779.5	1012.6			883406	570255	875.5
	591893	191861	78791.8			43768.7	25196.2	-155.6			152322	71932.4	196.5
	1044810	607173	922409			186117	126298	1174.1			599952	459062	699.3
	38860.1	58406.7	6.5			58019.2	24710.3	185			407607	222686	881.1
	995422	1159250	1370080			133199	66733.3	651.4			799832	559666	1020.3
	710464	432299	681965			50190.5	51510.8	184.7			181294	78600.4	320.7
	43617	28067	237.2			46392.4	44502.1	-414.5			718907	218752	628.5
	118382	55141.6	118.5			2147460	5714300	14606.7			813066	430557	516.9
	51389.6	28989.2	-378.5			823407	777179	2702.4			877666	642711	646
	134278	91583.6	8640.4			71598	41246	-32.4			795024	281767	69
	490775	748678	629929			60880.1	40003.4	206.8			175219	52797.8	286.3
	124639	74867.4	46385.2			188612	202782	15.6			1273340	1110210	1736.9
	379453	238582	146500			120484	102745	-126.6			630239	290245	377.1
	118866	81022.6	-342.5			52259.9	44346.7	18.2			200981	84900.2	392.3
	1095370	696416	472041			64178.4	74771.4	-5.6			1016580	444254	273.7
	175102	103175	133494			403150	114468	277.4			387071	140149	-14.6
	87654.5	67502.9	202.9			242339	117006	28			675182	314325	473.5
	1358420	1182890	3305050			777495	428501	1858.9			855468	771016	1036.7
	563482	419861	502743			63702.5	79750.8	-42.8			290955	270280	784.4
	112615	57130.3	2177.7			150976	178070	622			771142	442984	53.9
	670843	798812	286487			1093650	419879	553.2			92904.4	57953.3	-188.1
	48974.7	63321.3	67.5			41102.8	55219	-103.6			440980	394926	571.2
	36791.6	52196.9	242.4			970334	683150	2597.1			750361	444952	1198.5
	192379	191582	1121.8			629512	338803	4944.3			161310	62809.9	206.8
	101037	208136	1808			44371.9	23462.4	157.1			738915	274399	924.9
	361450	190339	-328			423300	262793	511.9			860223	392840	1140.9
	62045.8	102696	-342.8			810356	323283	5398.2			876687	447378	609.5
	989314	1010090	728388			969811	366558	1384.5			903519	288564	289.1
	121717	52779	2454.6			61591.3	23885.3	83.9			698871	307750	135.1
	648371	295634	237377			108166	168511	-163.8			557410	231575	481.6
	177460	141813	18594.5			1030870	669758	8160			1291130	659892	417.4
	50527	25846.2	3756			46914.4	52558.8	42.7			695162	249900	660.2
	49884.7	55580.7	-145.7			45038.8	45675	41.9			635309	338906	263.1
	67856.2	39013.3	2947.2			53438	25526	173.1			774291	347464	848.2
	51940.1	36478.7	-25.5			209184	44163.4	-204.7			1038600	696495	1803.9
	50190.2	31525.8	171.3			73835.9	65278.4	245.1			550864	439851	913.7
	415680	711531	36506.8			561955	397494	5208.5			772726	483399	533.9
	936793	421611	119085			74175.3	55813.3	690.9			797381	441884	184.1
	1062770	716582	635876			452566	199223	2399.2			919269	274508	921.4
	332790	41149.2	233			225016	140990	61			727296	230943	280.1
	57550.1	86751.6	164.9			185330	141327	4236.2			127987	36097.5	284.5
	629983	445814	864670			49510.8	50259	-214.6			76240.2	37110.9	533.2
	170911	152227	661.2			503654	1726130	948.6			763442	221146	181.2
	54092.7	20541.5	37136.7			103000	75091.4	129.3			107515	152720	-133.4
	392538	483767	826395			59315.9	53686.4	-210.9			85556.1	45210.3	380.2
	959127	825928	716767			776356	497345	3847.4			793458	243973	731.9
	937630	562055	934008			160828	152795	-106.8			463326	280000	1077.1
	879614	545991	258856			69850.4	57419.4	-270.6			714724	380782	-68.5
	51778.6	68301.2	101.9			719422	389652	4677.9			814870	412028	575.3
	70833.5	25068.9	36.2			890276	332490	16321.2			818323	307371	221.9
	126983	66098.3	-223.3			74291.2	40662.3	-443			275229	154079	2416.7
	51027.3	19539.6	-392.1			831271	532325	3805.4			843896	260048	163.9
	888559	610481	1721720			51342.5	35598.8	-84.3			513536	480249	647.8
	584544	783157	1073020			44072.4	52662.1	212			836371	661375	727.3
	48490.9	64805.6	198757			94146.4	117671	-121.8			968004	342847	1015
	694351	327262	395200			601231	208979	4331.4			609120	239069	1367
	148277	169989	929.8			534134	339846	2742.6			908143	645174	656.4
	105248	99589.3	25306.2			40416.1	45059.4	201.3			921579	322529	23
	719356	424239	720768			101212	67134.4	184.6			899416	404474	134.1
	222262	245078	100.3			819940	327177	4730.4			639231	311097	553.2
	60759.8	48794.7	13108.8			942100	396427	1294.2			867550	523655	45.2
	43985	29435	6604.2			516194	277579	14294.9			562227	247132	208
	51142	41733.6	-37			908246	262988	2837.9			544155	182510	780.4
	227814	100797	16912.5			60563.8	44698.1	22.7			957945	355700	134.4
	82710.1	181416	299.4			108187	167222	21.4			686131	208972	971.8
	64447.2	49902.1	6421.7			908097	441762	1789.4			948500	587863	599.6
	486103	247851	246763			887294	264410	6182.7			785843	303784	622.4
	68620.7	31613.5	-213.8			598483	216206	2258.5			685318	429208	1094.2
	805762	1160400	32586			950583	272885	4548.9			75417.9	68581.1	302.5
	71703.3	63832.3	79.9			41622.5	55502.8	-50.8			716767	602571	556.3
	47230.3	57958.8	-48.4			59056.4	32486.1	189.5			641752	487012	225.5
	63862.5	60574.9	-235.6			166658	73502.8	59.7			778491	434355	651.1
	447739	625373	806520			89638.8	58963	31.9			641635	126909	70.2
	604722	502829	814735			53294	21326	260.1			577338	253703	127.1
	46815.1	85722.3	373969			831048	443027	12054.8			499640	205308	375.3
	49427.3	28355.6	-41.6			960892	468006	5213.1			709848	255485	-113.8
	822503	629969	2605140			126588	137033	-37.1			572161	339716	943.6
	1011650	541517	575757			44475.9	17658.7	-55.8			914164	447386	663.4
	54450.9	30021.6	-6.7			52754.4	31787.4	274.9			82040.9	53261.2	199
	378229	398272	96860.5			731166	256500	393.9			524459	211162	204.3
	217194	115139	24774			767044	249426	2012.7			895628	358876	463.4
	88405.8	53455.7	-508.8			795451	384494	795.4			750894	420383	723.3
	69402.3	81240.6	121514			41801.3	60241.9	142.4			428406	263530	-49.4
	214477	89811	27862.6			48211.2	29678.3	330.5			208324	62336.8	397.3
	46234.8	30057.6	1929.3			133191	85381.3	309.9			311870	324191	1096
	893644	374525	701475			46294.5	32294.8	-101.3			880530	708156	165
	48543.9	14314.2	609.4			63992.4	30678.1	171			870432	270934	735.3
	47856.4	56340	167.7			53514.4	37638.8	194.2			830487	256414	532.1
	134211	188791	11920.9			136159	183923	-94.1			834080	268594	81.8
	490161	399148	367300			58502	39190	-7.9			69661.9	36880.4	101.2
	192803	100082	70414.2			60891.2	54846.3	-273.5			816547	411400	1261.5
	178306	158336	3455.1			599447	488805	2669.9			1083890	519261	204.4
	136548	81641.5	62013.2			45310.5	58430.8	-108.8			498986	209575	448.5
	122306	96868.1	79025.9			89576.4	63550.1	-381			1075970	379623	567.5
	247344	346285	-45.8			131914	86702.8	314.7			719579	330054	649.3
	58381.1	64555.1	20884.1			801599	564571	2724.4			287283	107180	344.4
	576823	230342	200894			673630	252902	7958.6			787879	420941	376.1
	391765	374925	577201			916472	614323	9077.8			1062930	875532	893.3
	345080	303893	872665			121892	87422.4	-137.4			114227	50309.7	513.2
	617548	679327	579184			110068	18537.3	410.4			1413050	513061	1326.4
	57654.2	37405.8	1150.3			85923.9	47418.7	-263.3			705246	262181	104.5
	112576	49890.7	240.8			621722	276275	3751.9			943092	421544	696.2
	87713	70739	151.7			85741.6	89308	11.9			438051	271616	323.4
	71902	57541.6	103046			61531.8	34410.1	1457.7			820326	350432	573.9
	42797.6	7917.2	243			80755.2	50686	39.9			812928	349737	630.4
	938126	911512	830576			352761	107066	657.9			870492	221478	354.7
	907087	465366	419861			73821.9	27954.2	-41.3			577897	428152	833
	1077430	1033580	809946			71843.3	77763	280.1			1071520	686258	1335.8
	58012.7	46861.5	-24.8			97589.6	39514.6	-104.9			1182140	536335	341.4
	923954	1280310	1450620			558035	1820650	1086			597487	909080	1381.9
	46327.3	25008.3	734.4			90831.3	45637.3	597.4			829999	513818	305.5
	59574.3	36782.8	486.6			47966.5	32830.8	270.7			824943	319868	341.1
	437590	298375	378353			57920.4	24230.1	73			635087	378110	904.6
	81786.6	91741.2	430.4			55794.4	81334.8	-51.8			882946	582151	249.6
	181994	58484.9	143.2			44926.8	22595	-89.6			91980.5	40892	175.4
	1119650	1025600	1823620			55758	58886	141.1			700586	508292	722.7
	838371	652372	357841			70856.1	62635.4	969.8			768645	996522	176.6
	126071	129825	276.5			42075.2	38758.3	-121.5			733179	437992	71.7
	966832	959749	965809			794671	297853	3023.4			91495.5	64751.2	13.4
	55746.9	43797.6	868.3			47790.5	56286.8	97.2			1124980	209523	266.7
	55271	36590.2	11662			44768.4	81358.1	182			971886	1145840	3454.9
	1303050	1404550	2206000			227562	73846.8	444.7			369853	236076	269.1
	56640.2	41901.3	-831.8			127343	1352440	1402.9			752261	447244	539.9
	224876	176151	103802			137630	160494	-331.9			663120	516567	398.1
	146382	66485.8	61188.8			102336	141459	-66.7			960339	419218	178.5
	1044790	834619	666202			105100	40390.4	290.6			445056	262023	239.7
	57385	24483	3166.7			787596	311049	1856.4			125682	110226	1133.2
	124934	175006	375.5			70019.9	49298.7	3553.2			720211	272736	347.6
	891246	413357	970644			805946	207531	730.4			817540	755378	692.7
	1104240	775912	591096			991302	378444	3154.4			172466	40149.4	-43.1
	953399	786622	614470			59763.2	14014.3	692			901302	226504	16.6
	2999310	4041210	22994.7			116455	241981	-184.1			805748	258982	422.5
	510781	340414	370878			47334.5	52542.8	105.7			566566	579900	7345.8
	660306	533783	735745			53088.4	17846.1	213			1033780	333347	831.5
	550519	479928	472733			96450.4	62926.8	275.2			1056760	441895	798.1
	513094	394231	351006			64830.8	98107	42.9			108290	113131	71.7
	769334	483719	402818			52134	41598	94.1			479082	147787	201.2
	162451	111181	-145.6			67600.1	38643.4	-5.7			785304	419527	438.5
	815866	656645	441185			49715.9	18022.4	110.6			1162100	657827	3881
	61215.1	42026.3	-116.3			40651.5	24873.3	-219.1			797133	404114	-154.7
	165011	187788	16122.9			858724	258147	4225.7			1423920	533078	807.4
	504615	280705	182224			156378	105443	169.9			935531	473211	1000.4
	348496	78892.9	1038.9			68709.6	30460	6.9			151141	75007.3	128.7
	833371	627486	845861			1118340	858362	5944.2			1588640	5711900	6528.9
	60917.2	47151.8	1867			163835	38510	-50.1			130976	93584.9	906.8
	56225.7	27226.7	-97.5			42547.2	61942.3	-58			1372550	828383	1870.3
	790390	536976	76452.7			69975.3	48621.3	-69.6			139780	49046.7	1130.5
	734906	376257	2105080			69310.5	27054.8	222.7			232032	255429	1354.5
	603557	230587	184233			74968.4	23630.1	38			945183	275238	828.4
	126035	77777.6	10403.8			43074.4	29270.8	225.7			497667	206849	1084
	61011.6	28109.3	255.5			150903	58331	853.4			917800	346754	793.1
	526736	202554	323679			48406	32334	44.6			878103	393665	463.2
	47992.4	117356	-524.8			1006420	780731	2907.8			521830	209615	3.2
	1065400	821703	678650			48603.9	27190.4	613.1			586107	496724	1154
	139041	90380.4	515.2			78187.5	81929.3	115.4			847459	245726	474.4
	50331.4	25065.7	58253.7			3012940	67858.7	-243.3			1010370	451204	1015.4
	1149060	601624	516667			593546	391579	5109.9			448219	265356	394.8
	159156	151986	1510.7			57173.6	4540	17.4			830732	288271	-103.9
	726538	488556	323996			2443660	5648920	8762.2			1091420	653024	1345.4
	195112	72325.1	1008.7			932331	394614	4679.9			973878	352368	849.7
	60357.1	32739.1	-56.4			449593	229226	1991.9			437650	334493	1205
	86239.6	70104.1	-273.3			161646	130874	-78.3			1102530	397771	635.3
	486166	1300310	1027.4			185747	68323	1797.6			869720	380524	856.5
	508680	1331560	607.6			101942	4738.6	81.6			688275	345171	38.1
	279287	284574	277388			3009930	1858210	17630.9			711811	379509	1105.2
	948477	451461	541956			680367	224180	822.9			655658	293511	767.6
	67128.2	43309.3	677.2			2797320	5712940	7731.3			420800	380756	51.3
	55124.1	80718.7	-20			1156470	585391	1363.5			727024	388765	569.7
	673390	451982	57146.8			1067670	475573	6046.9			835641	358516	17.1
	47943.8	64378.7	-184.7			178622	133858	573.4			447076	233970	-159.1
	951785	854027	506627			726725	381205	2635.7			1046410	462013	239
	180222	119806	1064.5			2845970	5712960	35146.8			955619	437042	862.3
	458486	464517	343138			688514	245280	26229.4			617092	335156	308.9
	85366.1	19095.6	681.9			820732	398195	6649.3			603614	397599	226.3
	95903.2	94286.1	198058			3019870	2962300	10083.7			830910	578906	1064.1
	90735	138147	-98.3			50643.3	32124.3	90.6			296924	202145	827.8
	78740.7	96405.5	77537.7			414250	240432	4017.1			180190	250223	1342.5
	215386	61550.6	68			214505	197611	458.8			627666	344468	1515.5
	484879	260968	474004			63019.2	82766.3	-51.5			776040	281054	106.8
	132790	301991	426.1			54159.3	150709	329.9			866831	369630	309.1
	55782.5	24854.9	-44.1			50398.5	61798.8	655.7			921944	499202	253.3
	49066.6	33565.2	184.9			79464.4	113374	157.5			510726	274448	275.7
	47457.5	20540.9	2653.2			189258	404127	123.2			841067	353016	591.5
	591735	1017600	2131290			355599	1188370	5070.9			773914	362941	369.4
	1068570	780036	1317240			1085360	613454	5215.1			153970	65918.9	127
	656135	2874840	27941			1056420	745451	4090.3			1050370	328143	589
	47263.6	58116.9	-138.1			62731.9	4838.4	-39.4			544587	185622	346.3
	454299	467022	570402			2819160	5713210	20282.9			335363	211612	47.4
	435109	561352	713870			75067.9	906.7	-77.8			381831	133229	154.1
	453194	257283	195114			2670470	5701690	7971.9			731453	297548	521.3
	386758	340352	253013			115974	67540	-211.6			693659	461686	1257.2
	43439	18886.2	57			50203.8	64930.1	-81.8			683479	419133	825.4
[truncated: 31,895 more rows]

## Sheet: S9 Data
Fig. S9A
	log[M]	CGS		CGS + 6E		CGS-Nb6E		CGS-Nb6E + 6E		CGS-NbALFA		CGS-NbALFA + 6E
		Mean	SD	Mean	SD	Mean	SD	Mean	SD	Mean	SD
	-6	117254	736.5	135412	677.2
	-6.5	37114	496.5	38806	1092
	-7	8691	126.8	8667	197.8	160389	430.3	17225	565.2	142093	2150	167838	3334
	-7.5	2985	53.74	2416	71.58	149482	866.8	5315	145.9	114322	2050	140610	2734
	-8	1205	37.68	855	27.15	86279	1976	2246	59.14	77661	1321	87689	1395
	-8.5	633	26.17	450.5	16.2	23103	1051	1161	73.96	32053	514.7	27317	515.4
	-9	360.5	18.83	252	16.91	5055	264.5	738.5	30.32	8067	126	5717	257.4
	-9.5	267.5	17.36	165	7.55	1283	49.56	487	33.65	2065	53.73	1667	90.75
	-10					701.5	24.63	320	24.58	990	53.89	613.5	24.79
						479.5	28.52	197	14.04	370.5	21.15	295.5	12.79
Fig. S9B
	log[M]	CGS		CGS + XAC		CGS-Nb6E		CGS-Nb6E + XAC		CGS-NbALFA		CGS-NbALFA + XAC
		Mean	SD	Mean	SD	Mean	SD	Mean	SD	Mean	SD
	-6	864039	11312	436076	3399
	-6.5	552085	6853	290901	4054
	-7	203481	3757	120323	3049	1170011	2882	568795	1044	1215674	2285	420246	2364
	-7.5	61118	318.6	38262	971.5	1185553	8559	571135	11850	1233058	6735	473951	13098
	-8	19969	604.7	12616	93.06	1162910	18300	505952	4900	1230832	12354	478420	6616
	-8.5	8189	373.5	3280	284.3	784307	13373	310020	5435	843186	6861	331490	2966
	-9	3969	131.1	1725	49.52	339951	6766	107128	2324	523534	7995	138294	5944
	-9.5	3566	78.65	1409	40.23	111375	2643	37182	347.7	203746	4054	46710	1347
	-10					43606	292.4	10230	410	83317	1015	17133	1058
						11234	538	3515	92.28	24466	1409	6825	92.41

## Sheet: S10 Data
Fig. S10A
	log[M]	PTH1-34		PTH1-11		CGS		CGS-NbPTHR1		PTH1-11-NbALFA		CGS-Nbneg
		Mean	SD	Mean	SD	Mean	SD	Mean	SD	Mean	SD
	-5			5283	762.261
	-5.5			5123	87.6812
	-6			3317	62.2254	71.5	12.0208			173.5	113.844
	-6.5			2110	1.41421	53.5	6.36396	55	14.1421	75	41.0122	7.5	3.53553
	-7	5996.5	905.804	59.5	2.12132	49	14.1421	37.5	10.6066	43	16.9706	10.5	0.707107
	-7.5	6011	190.919	27.5	9.19239	39.5	13.435	29	7.07107	32.5	14.8492	10	1.41421
	-8	5528.5	460.327	9	2.82843	31.5	6.36396	20.5	4.94975	22	4.24264	8.5	6.36396
	-8.5	4141	169.03	6	0	24.5	12.0208	8.5	4.94975	14	4.24264	6	1.41421
	-9	3060.5	270.822			16.5	3.53553	11.5	3.53553	9.5	0.707107	4	1.41421
	-9.5	1790.5	362.746			12	5.65685	7	2.82843	5.5	4.94975	5	2.82843
	-10	1178	272.943					2	0			4	0
	-10.5	168	26.8701
Fig. S10B
	log[M]	PTH1-34		PTH1-11		CGS		CGS-NbPTHR1		PTH1-11-NbALFA		CGS-Nbneg
		Mean	SD	Mean	SD	Mean	SD	Mean	SD	Mean	SD
	-5			6704	841.457
	-5.5			5632.5	2.12132
	-6			5369	154.149	5555.5	84.1457			3591.5	84.1457
	-6.5			5333.5	943.988	4667.5	671.044	3907	363.453	2353.5	791.253	363.5	31.8198
	-7	8534.5	1041.57	663	140.007	5245	4.24264	3895.5	316.077	2916	912.168	222	31.1127
	-7.5	7187.5	512.652	185.5	92.631	7017	254.558	3042	325.269	1369	965.908	140	26.8701
	-8	8699	151.321	69.5	2.12132	2681	1414.21	1840.5	443.356	407.5	263.751	115	7.07107
	-8.5	10452	179.303	51	16.9706	321.5	120.915	442.5	142.129	114	38.1838	40	7.07107
	-9	6343.5	139.55			96	11.3137	86	38.1838	72	5.65685	22	11.3137
	-9.5	2061	421.134			38.5	4.94975	36.5	2.12132	36.5	0.707107	19	5.65685
	-10	478.5	555.079					23	0			15.5	2.12132
	-10.5	276.5	235.467

## Sheet: S11 Data
			(technical replicates)
	Fig. S11A		PTH1-34		CGS		CGS-Nbneg		PTH1-11-NbALFA		CGS-NbPTHR1		Vehicle
		PTHR1-6E	1.089	1.086	2.196	2.147	2.775	2.784	2.487	2.445	3.223	3.294	3.545	3.557
		PTHR1-6E + A2AR-Nb6E-ALFA	1.656	1.717	2.578	2.595	2.71	2.752	2.962	2.925	2.652	2.934	2.656	2.713
			(technical replicates)
	Fig. S11B		PTH1-34			CGS			CGS-Nbneg			PTH1-11-NbALFA			CGS-NbPTHR1			Vehicle
		PTHR1-6E	58.8281	56.8004	30.6252	77.4415	87.1369	61.1518	88.4879	68.5569	78.2737	100.802	86.4915	69.4452	100	86.8142	91.7629	100	100	100
		PTHR1-6E + A2AR-Nb6E-ALFA	57.6453	25.5524	62.8236	76.9822	58.2436	96.3494	86.2347	46.4873	101.732	99.7857	70.255	109.648	99.7857	73.1445	104.042	100	100	100

## Sheet: S12 Data
Fig. S12B	NbMHC-I					Nbneg						Fig. S12C
		FSC-H	SSC-H	APC-A			FSC-H	SSC-H	APC-A
		171362	47660.3	172.3			111081	48835.5	63.9				CGS21680		CGS-NbMHC-I
		90225.6	109432	13			489041	258220	169.9				Mean	SD	Mean	SD
		1469810	619103	122579			3900800	5712580	12679.1			-6	1550.5	105.359
		147290	172562	-12			87386.1	72920.9	190			-6.5	1774.5	41.7193
		317041	150436	72772.7			1045610	881595	495.6			-7	1314	67.8822	159.5	19.0919
		1489250	605460	127269			676206	210814	517			-7.5	682.5	58.6899	78.5	9.19239
		2598550	5712630	8704			68605	68383.5	-28.3			-8	304.5	86.9741	47.5	2.12132
		1247050	680052	76685.3			83131.6	59332.2	-24.4			-8.5	93.5	6.36396	37	0
		1294870	618016	3793.5			124851	130002	178.6			-9	57	11.3137	26	1.41421
		1323090	823039	123982			3936940	5713350	26601.2			-9.5	49.5	2.12132	24	7.07107
		1373390	365194	166908			149961	15125.5	169			-10			24.5	2.12132
		79008.6	49572.4	10.2			139505	51120.4	162.3			-10.5			26.5	9.19239
		1010770	370571	260.3			82728	67183.8	15.8
		142427	112875	98.9			142171	139889	-363.7
		138796	64083.7	-84			80310	59343.4	354
		237182	125158	-118.8			960426	735383	417.1
		79476.5	60994.9	97.3			193701	93282.2	-43.1
		199182	68321.7	237.4			76469.4	37716.3	133.6
		106470	46461.9	131.3			214508	194408	2684.5
		1056870	637659	103239			1362520	668734	793.1
		79498	55968.2	-9.2			119500	61241.6	144.5
		1036500	847236	158526			170462	113789	-201.4
		1544230	1087520	170591			165595	171101	3477.8
		74070.2	62190.8	91.7			156643	62382.9	153
		97029.5	84253.7	-31.5			2935670	5703060	51941.6
		100797	58017.9	-463.1			111096	79840	443.9
		1212080	833670	122391			1351210	571872	464.9
		3382660	5712660	6659.1			577777	415194	1019.2
		142825	95808.3	-53.7			1292870	725804	404.4
		1383230	819788	138785			1201440	620220	282.4
		1177030	462726	78147.6			113874	64088.6	-111.4
		69738.3	18766.4	-41.5			177842	221785	192
		76999.5	69944.4	114.2			1391660	518979	324.6
		139580	63933.9	19.5			1044220	540190	386
		128838	31991.4	149.3			198205	107904	161.7
		357656	298242	7984.1			119852	89628.2	-112.4
		1291460	702919	4162.3			182483	164706	472.1
		587022	977571	410.4			1641990	802376	765.2
		73092.7	53251.4	-67.4			228665	133894	-95
		98508.5	104046	62.6			141585	94880.4	324.3
		92614.6	35963.4	46.4			235288	68407.8	131.8
		1299980	430492	77501.8			191907	98472.6	1421.3
		79593.6	103032	225.5			1554640	444455	693
		82661.8	53599.4	-129.4			242466	139383	200.6
		354218	147274	-101.5			1454370	442786	205.4
		68330.2	26076.3	-42.2			235685	128732	852.6
		122282	45647.6	44			159788	75064.5	79.5
		1085900	710663	84961.1			886377	463326	582.6
		157410	86977.6	265.5			211388	60153.6	58.5
		1212940	440300	132940			254790	82805	24.1
		1258990	433355	101713			149019	54148.7	8.3
		1019750	568139	106637			747747	233551	384.5
		82739.6	14507.7	6902			1517970	921125	629.1
		88894.2	94934.5	18694.7			415496	231648	640.9
		1117680	875275	100345			1389710	637336	527.4
		273518	241122	-73.6			1285800	789386	381.2
		150870	39613.9	-127.7			473743	199632	211.2
		1705610	879923	218404			1115170	713057	118.1
		194722	98520.2	482.8			181327	206963	96.6
		2216900	954628	370130			313059	104378	62.7
		102552	252723	-125.7			1157540	643209	361.4
		78206.2	93166.8	227.7			650876	934193	604.6
		415662	779502	1150			1192340	420277	787
		264277	183658	-56.6			1288410	896543	598.5
		133225	59797.6	243.3			932001	556076	599.7
		1368420	594077	138572			90672.9	40397.5	297
		248729	92816.3	-97.7			1164450	707144	863.1
		3940110	2114070	14064.8			253692	92528.7	-61.5
		296570	135342	146.6			1367160	942130	529.1
		104138	86326.4	-119			1030240	600489	226.9
		128400	41512.4	196.2			1122660	557004	78.9
		101796	34357.9	217.5			1266580	2215630	1899.9
		89950.3	75575.4	242.3			97346.3	47440.6	47.1
		1367640	762690	67654.6			103010	44024.9	18
		378208	325991	21193.8			1718440	1385920	252.1
		84517.5	41690.9	227.9			1363600	568302	246.5
		127677	52179.4	127.1			91669	67863.5	221.7
		1579710	674838	173322			1462940	468068	682.6
		110743	66155.4	133.4			153123	146210	201.6
		324095	314740	382.5			1311670	669112	383.2
		88456.7	29424.5	-4			287961	80853.5	-82
		879080	4100000	2347			121457	24376.4	-190.2
		134922	65077.9	189.8			214736	99399.8	461.8
		1191040	596776	111255			91922.9	48272.6	-77.7
		121904	128938	-95.3			85558	55375.4	314.5
		1349330	959749	132551			188258	78878.8	132.6
		101431	68586	159			84924.9	34762.2	22.4
		111227	55906.4	142.4			120997	96388.3	86.6
		1564040	658580	86265.9			1496440	1103210	441.5
		1181150	857914	29196			82169.1	68709.7	75.6
		243029	96203.8	274.2			259164	95497.6	356.5
		1389150	746000	161653			500702	326469	572.6
		69596.1	85899.3	-46			144467	46828.7	151.3
		1333270	547878	138218			228435	67334.9	157
		885777	579656	99764.2			124066	70109.4	327.1
		140701	75280.3	34.3			1145720	737640	340.9
		231229	166363	5974.6			110115	51192.2	88.4
		278054	141265	274.2			1470850	827138	216815
		1018710	363438	420.5			640311	336472	556.2
		1456100	727015	166442			99531.2	61465.4	-250.4
		174302	125074	-266.5			829991	704523	-17.9
		95772.4	74939.9	-53.6			120883	46986.4	48.2
		76034.9	116916	67.1			1226940	657809	508.4
		1480950	669139	161375			1596900	749185	684.1
		125732	75640.9	18.3			3377230	5711800	20209
		831175	476113	1211.3			151130	41063.3	-132.5
		117816	106968	5727.9			1269190	535684	1071.7
		1306830	632087	144747			1503270	812334	699.5
		126888	112453	160.4			1484770	501120	452.6
		383360	216140	88767.5			918396	338889	733.5
		473608	494233	91.2			1093860	992250	416.6
		1553070	771367	186335			1294710	722801	500.4
		1325290	513628	88413.4			78790.9	75534.9	320.8
		247694	94426.8	159.3			1205230	980719	1562.7
		267532	139723	-31.3			113850	147456	143.6
		351097	409182	2.5			1456620	1021840	1367.5
		494717	360204	77529.2			1218440	943016	679.4
		75497	40384.3	190.2			225812	104177	78.5
		82906.5	94310.8	31979.2			97274.9	144895	-60.4
		74808	109309	201.4			176242	84067.2	-109.4
		115800	109212	195			88552	14022.5	-261
		96120.2	89225.3	80.2			964788	692710	317.8
		83912	127855	-87.7			329108	126862	64.6
		1225000	693812	14884.9			326795	384964	337.6
		776846	1053720	111932			1590470	705906	213.4
		112684	60771.1	80.7			277548	83175.1	-142.2
		299713	453990	320			118985	67367.1	448.2
		288861	182348	531.7			370762	176168	70.1
		2105470	1848290	483677			1148440	924268	751.6
		107097	59726.8	13.8			1240090	455657	51.1
		111854	16815	9089.9			1399290	1094460	583.8
		81579.8	31453.6	255.2			202539	79850.1	-123.3
		364449	322051	9937			1057260	877444	563.2
		1349140	972666	72163.6			280557	355393	-47.9
		199630	125477	1538.8			825527	651471	754.5
		1347920	588102	221802			152712	66353.8	168.8
		108968	55787.2	143.9			84102	24217.4	-25.3
		1341280	923078	270618			1511780	1058370	635.1
		1216550	811834	103193			1151470	622153	406.8
		122833	55700.4	15284.8			1336950	739124	270.2
		1333870	849484	38730.6			104082	55228.2	175
		564243	374063	149381			1166660	662100	854.8
		254748	208336	32977.2			1095460	655636	524.1
		249410	186721	19911.2			1506770	1141670	379
		1391260	747278	119050			1596060	1161720	1238.9
		187240	78032.5	176.1			108105	50819.5	155.9
		696554	311450	66.9			285577	97260	-28.1
		434992	272683	171.2			2398510	5712350	6160.6
		171085	55802	416.3			1341410	954905	379
		387810	209066	1318.6			1039080	668211	219.1
		1488880	619488	139100			208246	129438	252
		1053700	401610	45225.3			246421	261016	1.7
		173835	55553.4	27.7			208836	244508	286.6
		252497	95467	219.6			845347	431994	467.1
		98206.9	29997.5	430.1			104498	139424	89.7
		89320.9	58427.3	22387.4			1360620	994158	833.5
		1344010	712286	195636			332753	191568	-98.7
		67666.5	64382.8	124.2			285680	207152	-70.7
		95240	55028.6	-2.6			351939	263969	376.3
		92584.3	82843.5	142.5			1097340	632223	98
		143096	216497	58781.2			469426	268359	420.6
		1220750	825519	110596			160589	180018	437.4
		1064750	762364	115267			281237	219740	392.1
		347366	226651	58738.8			1118170	593232	380
		456388	269491	83908.7			1060990	883998	367.1
		1376750	618566	17876			1070750	1005490	1685.5
		1460040	441124	161974			1508990	837493	505.1
		171849	50288.3	820.7			851027	305133	469.8
		199761	167271	42794.3			2252930	1561010	1721
		269030	199975	35071.4			170618	57277.4	140.1
		1616110	985358	115810			1158420	794392	490.4
		185225	94938.7	1854			1306950	762656	575.9
		1571040	556010	105955			152329	80745.7	-67.3
		90125.8	48349.3	97.3			1211890	773072	332.7
		99921.7	66646.4	-94.7			1421320	484001	157.1
		1895670	1348790	38430.7			168135	69250.8	184.6
		69944	65132.6	398.4			1319200	662186	341.2
		222328	407124	617			1398570	925289	531.4
		277360	142553	112.7			314556	169401	69.1
		85616	179167	320.3			1439370	892141	829
		144615	156300	27896.4			1470200	1001700	210
		147078	79514.8	-37.7			420993	224892	24.2
		1212440	809395	128348			121721	77549.5	-133.5
		735313	617782	502			197573	69784.5	93.6
		113589	63523.8	-52.3			1284000	926553	893
		326001	187304	1141.2			1163740	850170	525.1
		111313	122591	2347.3			201726	220057	8.9
		1473090	851807	124598			350391	94102.9	-232.2
		83291.8	81461.6	49104.2			118304	52263.4	366.7
		1352480	592259	31604			93177.8	39967.6	51.6
		1276420	814882	12641.1			1274350	1038280	380.5
		201862	112077	144.8			1540270	995096	755.9
		142794	56302.4	68.3			1279400	879489	734
		162216	421715	241.4			230459	85959.1	125.1
		822346	968054	16067.7			130410	208155	20.1
		1047610	296226	128971			228032	117902	61.5
		116601	74308.4	-76.7			182484	187470	-29.2
		1401280	623588	21964.6			176836	114894	201.6
		183203	157615	271.1			1420510	710068	420.1
		1633080	893504	13024.7			954563	780490	151.4
		1666450	1038330	181939			925500	225311	405.3
		1596980	943478	244767			109425	98391.1	-107.3
		174816	153520	27051.1			163266	71144	101.1
		1280660	755714	113752			1174580	725964	245.1
		601464	1444420	501.7			1299800	933425	-320.9
		1542060	611842	4218.3			111436	47083.2	65.8
		589690	332906	601.6			1215560	807250	447.2
		83512.7	57135.5	138.6			1391100	739372	559.2
		206392	288778	-254.2			90548.6	110577	200.1
		97362.9	85201.4	106.7			991191	609687	198.5
		1332550	899483	18111.1			1393920	417538	841.8
		1534600	518750	61701.6			205022	259657	-30.3
		78386.5	37870.8	-312.8			1074060	586876	489.1
		291904	212981	-53.6			1281980	806545	813.3
		1469300	601908	139634			218394	130124	130.2
		1674190	511865	215645			1048550	762788	341
		1287100	726175	47928.3			1265930	729580	11.8
		1279020	850052	120506			270631	225588	99.1
		1197770	583531	135714			1277240	603431	632.5
		1517340	994659	87684.2			120848	38813.2	-7.1
		1329380	643894	133784			1613830	972640	771.3
		96053	126108	29.2			984694	657810	692.4
		97577	103192	15696.7			635839	5331220	239.5
		1270550	630855	96911.3			165366	183321	248.5
		88469.9	56151	36.9			380812	167920	220.5
		1636990	1068170	188408			1577380	1003550	415.1
		162713	90466.7	-66			1329220	985630	993.3
		1291260	498258	91917.6			217220	88436.7	72.6
		1521110	543693	140219			249144	158671	380.2
		1595470	842414	238516			1297750	319995	170.3
		121496	53611.2	267.9			3220060	5712570	10841.7
		100146	99254.5	221.7			104872	50402.4	63.2
		987278	621298	95169.3			298242	42262.5	-188.4
		138313	128100	118.3			79671.9	81636.6	-160.9
		90537.5	66116.4	406.1			1309180	875053	608.5
		109019	72550.6	-15.9			305296	178218	181.8
		1172790	839288	130185			244080	219142	161.3
		106130	73681	479.2			582536	621697	1009.2
		1274550	601838	48454			1519380	1008730	589.4
		195664	174696	17805.1			1243500	842543	760.6
		313210	145330	44181.9			1737190	1316780	605.5
		89616.2	33179.1	-86.8			971070	839647	640.5
		1463940	884154	162266			103118	57446.2	-98.5
		383058	275498	134706			1241990	867720	628
		1449290	713448	74798.6			1387870	901881	186.2
		1300960	910914	112532			579936	262207	527.5
		1168310	511617	64442.7			119571	100715	199.4
		358625	319699	97240.1			1453790	736220	-125.9
		108559	45885.5	-187.4			219169	82705	318.6
		260786	91694.8	307.2			220869	204469	560.4
		466040	252933	65042.9			148658	87710.4	149.4
		1345760	851828	116960			215515	72791	-198.1
		93776.2	87513.3	218.7			1261050	914534	592.6
		1287220	644863	146669			1368300	732316	925.3
		1258390	1152370	16063.4			100945	25539.5	-57.1
		118798	165467	-140.7			72384.7	50980	-72.1
		1232290	939827	100509			700290	246249	371.1
		1012720	693030	25490.5			84178.1	54264.9	61
		94357	68755.8	9828.2			384320	281691	318.6
		1215870	660144	195126			1373470	384246	597.5
		84256.7	83382.8	-92.7			165933	44839.5	-284.8
		1205330	876087	108714			341828	136476	-9.9
		415660	281918	116360			1366210	719866	395.6
		82473.2	24786.7	213.5			274914	154320	262.2
		1999570	2024620	419115			1426180	923198	778
		1367250	761101	76000.8			77833.1	102744	153.8
		184450	75534.4	4601.3			1537900	479704	613.8
		101352	90739.2	-163.6			3361780	5712420	16034.8
		1349530	582774	84931.7			1259090	699135	533.5
		262486	340890	99.3			1205150	617479	733.6
		1449070	503844	142253			331269	241042	34.4
		156578	139332	140.1			222013	78556.3	154.1
		486707	191527	-70.9			189340	66096.5	-121.5
		1618700	800760	137675			1441730	807662	136.6
		234154	90401	-63.3			176996	203538	269.5
		117688	55478.5	-23.5			1163190	493597	425.1
		109056	52768.5	353.6			160459	71660.7	131.8
		137186	64322.2	217.4			538587	266903	131.5
		160928	172195	325.2			1360870	678541	-46.4
		92565.4	82298	-62.2			1540560	707000	635.9
		103306	42034.4	-11.9			1045310	740328	617.4
		1381710	607024	148416			327433	286898	244.7
		269320	328970	519.3			3657270	5710860	4699.7
		2064150	739185	2474.2			209699	100705	238.1
		101849	96427	93.6			121263	110763	-3.4
		986303	290438	116702			91778.6	58898.4	45.2
		1224380	681883	15428.4			1353170	505297	265.4
		1256550	793646	137365			1373920	496729	166.1
		219436	269401	882.5			1171550	777477	14.5
		1446640	743928	176568			1296150	691535	175.5
		103451	218639	587.9			113785	120604	56.7
		79003.7	162219	241.9			677753	4973600	204
		223710	248203	-42.1			1058280	256728	415.1
		1531370	465192	151374			1513120	1219080	864
		940728	656074	11718.4			108856	56865.9	-77.9
		166133	93724.1	-131.3			217774	341449	126.4
		103022	139017	-153.6			127239	63566.9	57.3
		285409	250236	70.8			103288	105687	293.2
		1498510	911286	170947			1218350	485776	493.6
		129142	174502	51004.7			983806	352588	335.5
		280696	371519	44279.2			131186	51583.7	52.9
		1078000	378872	91712			84395.7	10673.4	-177
		2275500	5712190	4479.3			1314650	901135	304.1
		189222	144808	12610.2			1211070	612123	90.6
		105469	31179.4	248			1412220	844294	851.5
		80826.5	21286.8	-41.3			88724	60142.5	288.8
		191824	210341	362.4			1102090	622702	405.6
		95848.3	33131.5	13.5			176731	56779.9	63.1
		394224	245241	364.2			1103370	604954	-112.6
		1312200	427191	118033			287908	192151	154.8
		478975	181812	-21.6			304865	294015	334.7
		241590	215515	493.8			115762	31168	40.1
		1058230	471507	2202.7			1652070	989292	601.6
		1557000	627462	149581			1456770	1119940	348.6
		909477	454252	68390.7			1159710	811611	293.3
		1442080	404680	122733			82506.9	43338.1	-19.3
		270129	66326.8	-5.7			1271570	385308	320.2
		102038	68167	331.9			307957	356401	303.1
		107612	36517.6	-82.3			396111	173391	318
		645889	682499	59			447928	745866	593.8
		282712	280274	141.1			1380690	1015110	256.7
		604118	791373	86821.3			3545590	5711400	9483.1
		1660750	779310	364674			815572	723281	247.8
		1229540	358083	71203.9			1216950	836164	416.2
		94441.6	218182	170.2			157178	101484	-143.5
		121534	76682.4	471.3			1004590	755084	304.3
		90424.8	24476.4	-38.2			1571450	919876	1435.6
		2363030	5712440	16537.6			3521800	5710510	3668
		124691	122287	-10.4			1304060	708421	103.4
		78756.5	48728.4	-46.8			94999.3	117416	89.8
		1484850	504017	109349			1602480	1157750	434.4
		1536780	568814	167408			161463	63857.8	-210
		1422170	432360	100506			106134	45889.1	289.5
		222434	93034.2	-72.1			1383350	652160	268
		1293340	617611	123219			282673	121406	-438.4
		121930	24310.8	11535.7			1160370	630598	273.3
		1342750	674629	140290			144844	73084.7	153.6
		247512	397284	319.5			1431760	543263	260.7
		155776	77857.3	361.7			1406590	876811	375.3
		233216	95551.4	-198.2			118495	144601	191.2
		2373030	3297140	12318.4			1457440	711620	235.4
		257662	194707	287.3			2215420	5713110	3503.4
		1329420	696579	128863			90794.3	141561	-13.4
		1688640	762214	95680.5			243586	199425	257
		1295290	410084	137570			912560	778115	243.6
		279049	231952	265.7			225990	174270	623
		82952.7	78342.8	-60.7			181493	48175.5	108.7
		416110	390407	16316.9			231276	86604.2	-95.9
		222292	106366	-215.3			566227	293626	109.1
		106769	180251	45551			1382000	672608	524.2
		154000	55882.5	145.6			1177770	811878	430
		1370670	497157	18947.8			151161	69104.4	97.8
		350706	254862	66.3			140800	71951.8	153.8
		1386820	446467	124696			1228500	878201	718.8
		485018	170438	-192.3			1067870	563887	504.5
		1846810	1375850	113874			1256210	735471	570.1
		1362380	474900	150976			1761250	737794	966.4
		1157690	668532	103219			1605710	1122150	1025.1
		1404630	456367	122013			1393610	676840	66
		125676	188040	59246.2			126313	41781.7	141.1
		205370	253417	161.7			1261640	302554	426
		348712	231942	66676			101894	112365	-117.4
		304664	317368	219.1			1243070	589101	239.3
		2081190	5712570	5283.4			1540610	619391	668.5
		236040	223435	21124.2			157258	88981.4	198.1
		304261	221106	87575.8			178008	63520	232.4
		338578	155106	24932.1			176579	273472	174.4
		1750980	355744	5072.6			99168.7	151066	-107.8
		234176	176442	-186.7			149775	88752.3	294.2
		544563	660657	1023.7			205411	73241.4	23.6
[truncated: 25,464 more rows]

[truncated: 4 more sheets: S13 Data, S14 Data, S15 Data, S16 Data]
